# Supplementary material for: Bis(4-methyl-N-{(2Z,4E)-4-[(4-methyl­phen­yl)imino]­pent-2-en-2-yl}anilinido)zinc
Source: Acta Crystallogr Sect E Struct Rep Online. 2012 Feb 29;68(Pt 3):m343. doi: 10.1107/S1600536812007878 (PMC3297283; doi:10.1107/S1600536812007878)
Supplement: Supplementary file 1 [file e-68-0m343-sup1.cif]

##############################################################################
#                                                                            #
# This CIF contains the data in a paper accepted for publication in          #
# Acta Crystallographica Section E. It conforms to the requirements of       #
# Notes for Authors for Acta Crystallographica Section E, and has been       #
# peer reviewed under the auspices of the IUCr Commission on Journals.       #
#                                                                            #
# Full details of the Crystallographic Information File format               #
# are given in the paper "The Crystallographic Information File (CIF):       #
# a New Standard Archive File for Crystallography" by S. R. Hall, F. H.      #
# Allen and I. D. Brown [Acta Cryst. (1991), A47, 655-685].                  #
#                                                                            #
# The current version of the core CIF dictionary is obtainable from          #
# ftp://ftp.iucr.org/pub/cif_core.dic.                                       #
#                                                                            #
# Software is freely available for graphical display of the structure(s)     #
# in this CIF. For information consult the CIF software page                 #
# http://www.iucr.org/resources/cif/software.                                #
#                                                                            #
# This file may be used for bona fide research purposes within the           #
# scientific community so long as proper attribution is given to the journal # 
# article from which it was obtained.                                        #
#                                                                            #
##############################################################################
data_I
_audit_creation_method     SHELXL-97
_chemical_name_systematic
;
Bis(4-methyl-<i>N</i>-{(2<i>Z</i>,4<i>E</i>)-4-[(4-methylphenyl)imino]pent-2-
en-2-yl}anilinido)zinc
;
_chemical_name_common     ?
_chemical_formula_moiety     'C38 H42 N4 Zn'
_chemical_formula_sum     'C38 H42 N4 Zn'
_chemical_formula_iupac     '[Zn (C19 H21 N2)2]'
_chemical_formula_weight     620.13
_chemical_melting_point     ?
_symmetry_cell_setting     orthorhombic
_symmetry_space_group_name_H-M     'P b c a'
_symmetry_space_group_name_hall     '-P 2ac 2ab'
loop_
    _symmetry_equiv_pos_as_xyz
    'x, y, z'
    '-x+1/2, -y, z+1/2'
    '-x, y+1/2, -z+1/2'
    'x+1/2, -y+1/2, -z'
    '-x, -y, -z'
    'x-1/2, y, -z-1/2'
    'x, -y-1/2, z-1/2'
    '-x-1/2, y-1/2, z'
_cell_length_a     14.1266(13)
_cell_length_b     18.8197(17)
_cell_length_c     25.059(2)
_cell_angle_alpha     90.00
_cell_angle_beta     90.00
_cell_angle_gamma     90.00
_cell_volume     6662.3(11)
_cell_formula_units_Z     8
_cell_measurement_reflns_used     9735
_cell_measurement_theta_min     2.16
_cell_measurement_theta_max     28.46
_cell_measurement_temperature     125(2)
_exptl_crystal_description     block
_exptl_crystal_colour     colourless
_exptl_crystal_size_max     0.49
_exptl_crystal_size_mid     0.46
_exptl_crystal_size_min     0.07
_exptl_crystal_density_diffrn     1.237
_exptl_crystal_density_meas     ?
_exptl_crystal_density_method     'not measured'
_exptl_crystal_F_000     2624
_exptl_absorpt_coefficient_mu     0.769
_exptl_absorpt_correction_type     multi-scan
_exptl_absorpt_process_details     '(<i>SADABS</i>; Bruker, 2007)'
_exptl_absorpt_correction_T_min     0.6932
_exptl_absorpt_correction_T_max     0.7458
_exptl_special_details     ?
_diffrn_ambient_temperature     125(2)
_diffrn_radiation_type     MoK\a
_diffrn_radiation_wavelength     0.71073
_diffrn_radiation_source     'fine-focus sealed tube'
_diffrn_radiation_monochromator     graphite
_diffrn_measurement_device_type     'Bruker APEXII CCD'
_diffrn_measurement_method     '\f and \w scans'
_diffrn_detector_area_resol_mean     ?
_diffrn_reflns_number     70818
_diffrn_reflns_av_R_equivalents     0.0228
_diffrn_reflns_av_sigmaI/netI     0.0114
_diffrn_reflns_theta_min     1.63
_diffrn_reflns_theta_max     26.73
_diffrn_reflns_theta_full     26.73
_diffrn_measured_fraction_theta_max     1.000
_diffrn_measured_fraction_theta_full     1.000
_diffrn_reflns_limit_h_min     -17
_diffrn_reflns_limit_h_max     17
_diffrn_reflns_limit_k_min     -23
_diffrn_reflns_limit_k_max     23
_diffrn_reflns_limit_l_min     -31
_diffrn_reflns_limit_l_max     31
_refine_special_details
;
Suitable crystals were mounted in a nylon loop with Paratone-<i>N</i>
cryoprotectant oil and data collected on a Bruker <i>APEX</i> 2 CCD platform
diffractometer. The structure was solved using direct methods and standard
difference map techniques, and was refined by full-matrix least-squares
procedures on F2 with <i>SHELXTL</i> Version 6.14 (Sheldrick, 2008).
Refinement of <i>F</i>^2^ against ALL reflections. The weighted <i>R</i>-factor
<i>wR</i> and goodness of fit <i>S</i> are based on <i>F</i>^2^, conventional
<i>R</i>-factors <i>R</i> are based on <i>F</i>, with <i>F</i> set to zero for
negative <i>F</i>^2^. The threshold expression of <i>F</i>^2^ >
\s(<i>F</i>^2^) is used only for calculating <i>R</i>-factors(gt) <i>etc</i>.
and is not relevant to the choice of reflections for refinement.
<i>R</i>-factors based on <i>F</i>^2^ are statistically about twice as large
as those based on <i>F</i>, and <i>R</i>- factors based on ALL data will be
even larger.
;
_reflns_number_total     7068
_reflns_number_gt     6050
_reflns_threshold_expression     I>2sigma(I)
_refine_ls_structure_factor_coef     Fsqd
_refine_ls_matrix_type     full
_refine_ls_R_factor_all     0.0435
_refine_ls_R_factor_gt     0.0362
_refine_ls_wR_factor_gt     0.1044
_refine_ls_wR_factor_ref     0.1111
_refine_ls_goodness_of_fit_ref     1.025
_refine_ls_restrained_S_all     1.025
_refine_ls_number_reflns     7068
_refine_ls_number_parameters     388
_refine_ls_number_restraints     0
_refine_ls_hydrogen_treatment     constr
_refine_ls_weighting_scheme     calc
_refine_ls_weighting_details
         'calc w=1/[\s^2^(Fo^2^)+(0.0575P)^2^+7.4637P] where P=(Fo^2^+2Fc^2^)/3'
_atom_sites_solution_hydrogens     geom
_atom_sites_solution_primary     direct
_atom_sites_solution_secondary     difmap
_refine_ls_shift/su_max     0.001
_refine_ls_shift/su_mean     0.000
_refine_diff_density_max     0.566
_refine_diff_density_min     -0.511
_refine_ls_extinction_method     none
_refine_ls_extinction_coef     ?
loop_
    _atom_type_symbol
    _atom_type_description
    _atom_type_scat_dispersion_real
    _atom_type_scat_dispersion_imag
    _atom_type_scat_source
    'C' 'C' 0.0033 0.0016
                         'International Tables Vol C Tables 4.2.6.8 and 6.1.1.4'
    'H' 'H' 0.0000 0.0000
                         'International Tables Vol C Tables 4.2.6.8 and 6.1.1.4'
    'N' 'N' 0.0061 0.0033
                         'International Tables Vol C Tables 4.2.6.8 and 6.1.1.4'
    'Zn' 'Zn' 0.2839 1.4301
                         'International Tables Vol C Tables 4.2.6.8 and 6.1.1.4'
_computing_data_collection     'APEX2 (Bruker, 2007)'
_computing_cell_refinement     'SAINT (Bruker, 2007)'
_computing_data_reduction     'SAINT (Bruker, 2007)'
_computing_structure_solution     'SHELXS97 (Sheldrick, 2008)'
_computing_structure_refinement     'SHELXL97 (Sheldrick, 2008)'
_computing_molecular_graphics     'SHELXTL (Sheldrick, 2008)'
_computing_publication_material     'SHELXTL (Sheldrick, 2008)'
loop_
    _atom_site_type_symbol
    _atom_site_label
    _atom_site_fract_x
    _atom_site_fract_y
    _atom_site_fract_z
    _atom_site_U_iso_or_equiv
    _atom_site_adp_type
    _atom_site_calc_flag
    _atom_site_refinement_flags
    _atom_site_occupancy
    _atom_site_symmetry_multiplicity
    _atom_site_disorder_assembly
    _atom_site_disorder_group
    Zn Zn 0.625502(15) 0.088896(12) 0.330837(9) 0.02042(9) Uani d . 1 1 . .
    C C1 0.43088(14) 0.11000(11) 0.36745(8) 0.0243(4) Uani d . 1 1 . .
    C C19 0.35449(15) 0.13554(13) 0.40531(9) 0.0329(5) Uani d . 1 1 . .
    H H19A 0.3821 0.1685 0.4313 0.049 Uiso calc R 1 1 . .
    H H19B 0.3271 0.0948 0.4241 0.049 Uiso calc R 1 1 . .
    H H19C 0.3048 0.1599 0.3850 0.049 Uiso calc R 1 1 . .
    C C2 0.40112(14) 0.06242(12) 0.32796(8) 0.0254(4) Uani d . 1 1 . .
    H H2A 0.3366 0.0485 0.3303 0.031 Uiso calc R 1 1 . .
    C C3 0.45153(14) 0.03187(10) 0.28528(8) 0.0230(4) Uani d . 1 1 . .
    C C39 0.39136(14) -0.00752(11) 0.24509(9) 0.0279(4) Uani d . 1 1 . .
    H H39A 0.4320 -0.0269 0.2169 0.042 Uiso calc R 1 1 . .
    H H39B 0.3453 0.0252 0.2293 0.042 Uiso calc R 1 1 . .
    H H39C 0.3579 -0.0464 0.2630 0.042 Uiso calc R 1 1 . .
    C C4 0.80460(14) 0.16495(11) 0.31656(8) 0.0248(4) Uani d . 1 1 . .
    C C49 0.86911(15) 0.22029(12) 0.29269(10) 0.0338(5) Uani d . 1 1 . .
    H H49A 0.8346 0.2472 0.2655 0.051 Uiso calc R 1 1 . .
    H H49B 0.9239 0.1969 0.2763 0.051 Uiso calc R 1 1 . .
    H H49C 0.8908 0.2527 0.3208 0.051 Uiso calc R 1 1 . .
    C C5 0.84434(14) 0.12178(11) 0.35652(8) 0.0261(4) Uani d . 1 1 . .
    H H5A 0.9051 0.1362 0.3686 0.031 Uiso calc R 1 1 . .
    C C69 0.87307(15) 0.02499(13) 0.42119(10) 0.0347(5) Uani d . 1 1 . .
    H H69A 0.8413 -0.0168 0.4362 0.052 Uiso calc R 1 1 . .
    H H69B 0.8883 0.0584 0.4500 0.052 Uiso calc R 1 1 . .
    H H69C 0.9315 0.0102 0.4033 0.052 Uiso calc R 1 1 . .
    C C6 0.80809(14) 0.06087(11) 0.38123(8) 0.0243(4) Uani d . 1 1 . .
    C C11 0.54228(14) 0.18789(11) 0.40955(8) 0.0241(4) Uani d . 1 1 . .
    C C12 0.60867(15) 0.17711(12) 0.45022(8) 0.0283(4) Uani d . 1 1 . .
    H H12A 0.6371 0.1317 0.4544 0.034 Uiso calc R 1 1 . .
    C C13 0.63336(15) 0.23190(12) 0.48437(9) 0.0303(5) Uani d . 1 1 . .
    H H13A 0.6772 0.2229 0.5123 0.036 Uiso calc R 1 1 . .
    C C14 0.59555(15) 0.29989(12) 0.47880(8) 0.0292(4) Uani d . 1 1 . .
    C C15 0.53117(15) 0.31091(11) 0.43760(8) 0.0288(4) Uani d . 1 1 . .
    H H15A 0.5048 0.3569 0.4326 0.035 Uiso calc R 1 1 . .
    C C16 0.50465(14) 0.25604(11) 0.40349(8) 0.0274(4) Uani d . 1 1 . .
    H H16A 0.4604 0.2650 0.3757 0.033 Uiso calc R 1 1 . .
    C C21 0.58724(13) 0.00525(11) 0.23294(8) 0.0231(4) Uani d . 1 1 . .
    C C22 0.63266(14) -0.06003(12) 0.23600(9) 0.0284(4) Uani d . 1 1 . .
    H H22A 0.6369 -0.0838 0.2693 0.034 Uiso calc R 1 1 . .
    C C23 0.67207(16) -0.09096(12) 0.19069(10) 0.0342(5) Uani d . 1 1 . .
    H H23A 0.7023 -0.1359 0.1935 0.041 Uiso calc R 1 1 . .
    C C24 0.66799(15) -0.05737(14) 0.14139(9) 0.0348(5) Uani d . 1 1 . .
    C C25 0.62470(16) 0.00895(14) 0.13915(9) 0.0352(5) Uani d . 1 1 . .
    H H25A 0.6222 0.0334 0.1060 0.042 Uiso calc R 1 1 . .
    C C26 0.58512(16) 0.04030(12) 0.18400(9) 0.0311(5) Uani d . 1 1 . .
    H H26A 0.5565 0.0858 0.1813 0.037 Uiso calc R 1 1 . .
    C C31 0.68005(14) 0.20684(10) 0.26056(8) 0.0233(4) Uani d . 1 1 . .
    C C32 0.70238(17) 0.19998(12) 0.20682(9) 0.0315(5) Uani d . 1 1 . .
    H H32A 0.7447 0.1638 0.1954 0.038 Uiso calc R 1 1 . .
    C C33 0.66256(18) 0.24637(12) 0.16971(8) 0.0325(5) Uani d . 1 1 . .
    H H33A 0.6786 0.2414 0.1331 0.039 Uiso calc R 1 1 . .
    C C34 0.60016(15) 0.29966(11) 0.18489(9) 0.0270(4) Uani d . 1 1 . .
    C C35 0.57755(15) 0.30490(11) 0.23880(9) 0.0294(4) Uani d . 1 1 . .
    H H35A 0.5343 0.3404 0.2502 0.035 Uiso calc R 1 1 . .
    C C36 0.61673(14) 0.25949(11) 0.27606(9) 0.0267(4) Uani d . 1 1 . .
    H H36A 0.6002 0.2643 0.3126 0.032 Uiso calc R 1 1 . .
    C C41 0.69709(13) -0.03325(11) 0.39321(8) 0.0230(4) Uani d . 1 1 . .
    C C42 0.62220(14) -0.03910(11) 0.42933(8) 0.0248(4) Uani d . 1 1 . .
    H H42A 0.5883 0.0022 0.4399 0.030 Uiso calc R 1 1 . .
    C C43 0.59704(15) -0.10500(11) 0.44979(8) 0.0263(4) Uani d . 1 1 . .
    H H43A 0.5463 -0.1080 0.4746 0.032 Uiso calc R 1 1 . .
    C C44 0.64446(14) -0.16674(11) 0.43484(8) 0.0257(4) Uani d . 1 1 . .
    C C45 0.71763(15) -0.16075(11) 0.39779(8) 0.0265(4) Uani d . 1 1 . .
    H H45A 0.7504 -0.2022 0.3866 0.032 Uiso calc R 1 1 . .
    C C46 0.74335(15) -0.09514(11) 0.37702(8) 0.0263(4) Uani d . 1 1 . .
    H H46A 0.7930 -0.0923 0.3515 0.032 Uiso calc R 1 1 . .
    C C141 0.62410(18) 0.35953(14) 0.51580(10) 0.0396(6) Uani d . 1 1 . .
    H H14A 0.5904 0.4030 0.5058 0.059 Uiso calc R 1 1 . .
    H H14B 0.6925 0.3675 0.5130 0.059 Uiso calc R 1 1 . .
    H H14C 0.6080 0.3468 0.5526 0.059 Uiso calc R 1 1 . .
    C C241 0.7100(2) -0.09070(17) 0.09201(11) 0.0519(7) Uani d . 1 1 . .
    H H24A 0.7370 -0.1371 0.1011 0.078 Uiso calc R 1 1 . .
    H H24B 0.7599 -0.0598 0.0778 0.078 Uiso calc R 1 1 . .
    H H24C 0.6604 -0.0968 0.0650 0.078 Uiso calc R 1 1 . .
    C C341 0.55746(17) 0.35055(13) 0.14505(10) 0.0375(5) Uani d . 1 1 . .
    H H34A 0.5810 0.3393 0.1092 0.056 Uiso calc R 1 1 . .
    H H34B 0.5753 0.3993 0.1544 0.056 Uiso calc R 1 1 . .
    H H34C 0.4884 0.3461 0.1457 0.056 Uiso calc R 1 1 . .
    C C441 0.61540(17) -0.23809(12) 0.45672(10) 0.0350(5) Uani d . 1 1 . .
    H H44A 0.5632 -0.2318 0.4820 0.053 Uiso calc R 1 1 . .
    H H44B 0.6693 -0.2600 0.4750 0.053 Uiso calc R 1 1 . .
    H H44C 0.5948 -0.2688 0.4274 0.053 Uiso calc R 1 1 . .
    N N1 0.52061(11) 0.13147(9) 0.37364(7) 0.0236(3) Uani d . 1 1 . .
    N N2 0.54477(11) 0.03621(9) 0.27931(7) 0.0230(3) Uani d . 1 1 . .
    N N3 0.71576(12) 0.15896(9) 0.30010(7) 0.0230(3) Uani d . 1 1 . .
    N N4 0.72208(11) 0.03443(9) 0.37188(6) 0.0227(3) Uani d . 1 1 . .
loop_
    _atom_site_aniso_label
    _atom_site_aniso_U_11
    _atom_site_aniso_U_22
    _atom_site_aniso_U_33
    _atom_site_aniso_U_12
    _atom_site_aniso_U_13
    _atom_site_aniso_U_23
    Zn 0.01501(13) 0.02317(13) 0.02307(13) -0.00119(8) -0.00082(8) 0.00197(8)
    C1 0.0198(9) 0.0299(10) 0.0233(9) 0.0006(8) -0.0001(7) 0.0043(8)
    C19 0.0205(10) 0.0491(13) 0.0291(11) -0.0017(9) 0.0029(8) -0.0036(10)
    C2 0.0169(9) 0.0295(10) 0.0299(10) -0.0031(8) 0.0006(7) 0.0022(8)
    C3 0.0207(9) 0.0222(9) 0.0261(10) -0.0023(7) -0.0022(7) 0.0056(8)
    C39 0.0226(9) 0.0297(10) 0.0313(11) -0.0050(8) -0.0034(8) -0.0003(9)
    C4 0.0230(9) 0.0235(9) 0.0279(10) -0.0034(8) 0.0025(8) -0.0032(8)
    C49 0.0268(11) 0.0334(12) 0.0411(13) -0.0096(9) 0.0005(9) 0.0050(10)
    C5 0.0187(9) 0.0283(10) 0.0312(10) -0.0034(8) -0.0034(8) -0.0025(8)
    C69 0.0251(11) 0.0418(13) 0.0373(12) -0.0036(9) -0.0103(9) 0.0068(10)
    C6 0.0194(9) 0.0290(10) 0.0245(9) 0.0002(8) -0.0024(7) -0.0013(8)
    C11 0.0190(9) 0.0295(10) 0.0239(9) -0.0020(8) 0.0036(7) -0.0006(8)
    C12 0.0244(10) 0.0327(11) 0.0278(10) 0.0005(8) 0.0002(8) 0.0019(8)
    C13 0.0253(10) 0.0397(12) 0.0258(10) -0.0031(9) -0.0015(8) -0.0008(9)
    C14 0.0269(10) 0.0350(11) 0.0259(10) -0.0072(9) 0.0058(8) -0.0037(9)
    C15 0.0284(10) 0.0285(10) 0.0295(10) 0.0007(8) 0.0054(8) -0.0003(8)
    C16 0.0227(9) 0.0341(11) 0.0253(10) 0.0015(8) 0.0010(8) 0.0014(8)
    C21 0.0167(9) 0.0270(10) 0.0257(10) -0.0040(7) -0.0022(7) -0.0007(8)
    C22 0.0255(10) 0.0301(11) 0.0296(11) 0.0010(8) -0.0028(8) 0.0008(9)
    C23 0.0276(11) 0.0345(12) 0.0404(13) 0.0052(9) -0.0007(10) -0.0064(10)
    C24 0.0212(10) 0.0495(14) 0.0336(12) -0.0019(10) -0.0004(9) -0.0101(10)
    C25 0.0310(11) 0.0491(14) 0.0255(11) -0.0031(10) 0.0011(8) 0.0049(10)
    C26 0.0299(11) 0.0323(11) 0.0309(11) 0.0001(9) -0.0006(9) 0.0049(9)
    C31 0.0210(9) 0.0221(9) 0.0269(10) -0.0041(7) -0.0002(8) 0.0017(8)
    C32 0.0378(12) 0.0265(10) 0.0302(11) 0.0035(9) 0.0053(9) -0.0001(8)
    C33 0.0417(13) 0.0313(11) 0.0246(10) -0.0011(10) 0.0003(9) 0.0012(8)
    C34 0.0249(10) 0.0252(10) 0.0309(10) -0.0062(8) -0.0054(8) 0.0036(8)
    C35 0.0245(10) 0.0272(10) 0.0364(12) 0.0004(8) -0.0004(9) 0.0010(9)
    C36 0.0251(10) 0.0279(10) 0.0270(10) -0.0006(8) 0.0024(8) 0.0002(8)
    C41 0.0188(9) 0.0288(10) 0.0213(9) -0.0012(7) -0.0043(7) 0.0033(8)
    C42 0.0219(9) 0.0280(10) 0.0246(10) -0.0009(8) 0.0005(7) -0.0017(8)
    C43 0.0230(9) 0.0335(11) 0.0224(9) -0.0044(8) 0.0024(8) -0.0004(8)
    C44 0.0249(10) 0.0292(10) 0.0230(9) -0.0047(8) -0.0025(8) 0.0021(8)
    C45 0.0252(10) 0.0285(10) 0.0258(10) 0.0006(8) -0.0009(8) 0.0007(8)
    C46 0.0218(9) 0.0327(11) 0.0243(9) 0.0005(8) 0.0023(8) 0.0030(8)
    C141 0.0444(14) 0.0406(13) 0.0338(12) -0.0073(10) 0.0006(10) -0.0090(10)
    C241 0.0374(14) 0.079(2) 0.0393(14) 0.0049(13) 0.0030(11) -0.0174(14)
    C341 0.0361(12) 0.0378(12) 0.0385(12) 0.0003(10) -0.0072(10) 0.0095(10)
    C441 0.0391(12) 0.0301(11) 0.0358(12) -0.0056(9) 0.0060(10) 0.0042(9)
    N1 0.0186(8) 0.0285(9) 0.0237(8) -0.0004(7) 0.0001(6) -0.0008(7)
    N2 0.0190(8) 0.0243(8) 0.0258(8) -0.0014(6) -0.0015(6) 0.0011(7)
    N3 0.0200(8) 0.0230(8) 0.0260(8) -0.0014(6) 0.0004(6) 0.0023(7)
    N4 0.0184(8) 0.0250(8) 0.0247(8) -0.0008(6) -0.0012(6) 0.0030(7)
_geom_special_details
;
All e.s.d.'s (except the e.s.d. in the dihedral angle between two l.s. planes)
are estimated using the full covariance matrix. The cell e.s.d.'s are taken
into account individually in the estimation of e.s.d.'s in distances, angles
and torsion angles; correlations between e.s.d.'s in cell parameters are only
used when they are defined by crystal symmetry. An approximate (isotropic)
treatment of cell e.s.d.'s is used for estimating e.s.d.'s involving l.s.
planes.
;
loop_
    _geom_bond_atom_site_label_1
    _geom_bond_atom_site_label_2
    _geom_bond_site_symmetry_2
    _geom_bond_distance
    _geom_bond_publ_flag
    Zn N2 . 1.9877(16) y
    Zn N3 . 1.9894(16) y
    Zn N4 . 1.9924(16) y
    Zn N1 . 1.9971(16) y
    C1 N1 . 1.339(3) ?
    C1 C2 . 1.399(3) ?
    C1 C19 . 1.515(3) ?
    C19 H19A . 0.9800 ?
    C19 H19B . 0.9800 ?
    C19 H19C . 0.9800 ?
    C2 C3 . 1.408(3) ?
    C2 H2A . 0.9500 ?
    C3 N2 . 1.328(3) ?
    C3 C39 . 1.512(3) ?
    C39 H39A . 0.9800 ?
    C39 H39B . 0.9800 ?
    C39 H39C . 0.9800 ?
    C4 N3 . 1.326(3) ?
    C4 C5 . 1.406(3) ?
    C4 C49 . 1.508(3) ?
    C49 H49A . 0.9800 ?
    C49 H49B . 0.9800 ?
    C49 H49C . 0.9800 ?
    C5 C6 . 1.400(3) ?
    C5 H5A . 0.9500 ?
    C69 C6 . 1.517(3) ?
    C69 H69A . 0.9800 ?
    C69 H69B . 0.9800 ?
    C69 H69C . 0.9800 ?
    C6 N4 . 1.334(3) ?
    C11 C16 . 1.397(3) ?
    C11 C12 . 1.400(3) ?
    C11 N1 . 1.425(3) ?
    C12 C13 . 1.385(3) ?
    C12 H12A . 0.9500 ?
    C13 C14 . 1.394(3) ?
    C13 H13A . 0.9500 ?
    C14 C15 . 1.392(3) ?
    C14 C141 . 1.511(3) ?
    C15 C16 . 1.392(3) ?
    C15 H15A . 0.9500 ?
    C16 H16A . 0.9500 ?
    C21 C22 . 1.388(3) ?
    C21 C26 . 1.393(3) ?
    C21 N2 . 1.432(3) ?
    C22 C23 . 1.392(3) ?
    C22 H22A . 0.9500 ?
    C23 C24 . 1.389(3) ?
    C23 H23A . 0.9500 ?
    C24 C25 . 1.391(4) ?
    C24 C241 . 1.509(3) ?
    C25 C26 . 1.387(3) ?
    C25 H25A . 0.9500 ?
    C26 H26A . 0.9500 ?
    C31 C32 . 1.389(3) ?
    C31 C36 . 1.390(3) ?
    C31 N3 . 1.431(2) ?
    C32 C33 . 1.394(3) ?
    C32 H32A . 0.9500 ?
    C33 C34 . 1.388(3) ?
    C33 H33A . 0.9500 ?
    C34 C35 . 1.392(3) ?
    C34 C341 . 1.509(3) ?
    C35 C36 . 1.381(3) ?
    C35 H35A . 0.9500 ?
    C36 H36A . 0.9500 ?
    C41 C46 . 1.396(3) ?
    C41 C42 . 1.397(3) ?
    C41 N4 . 1.426(2) ?
    C42 C43 . 1.388(3) ?
    C42 H42A . 0.9500 ?
    C43 C44 . 1.393(3) ?
    C43 H43A . 0.9500 ?
    C44 C45 . 1.394(3) ?
    C44 C441 . 1.507(3) ?
    C45 C46 . 1.388(3) ?
    C45 H45A . 0.9500 ?
    C46 H46A . 0.9500 ?
    C141 H14A . 0.9800 ?
    C141 H14B . 0.9800 ?
    C141 H14C . 0.9800 ?
    C241 H24A . 0.9800 ?
    C241 H24B . 0.9800 ?
    C241 H24C . 0.9800 ?
    C341 H34A . 0.9800 ?
    C341 H34B . 0.9800 ?
    C341 H34C . 0.9800 ?
    C441 H44A . 0.9800 ?
    C441 H44B . 0.9800 ?
    C441 H44C . 0.9800 ?
loop_
    _geom_angle_atom_site_label_1
    _geom_angle_atom_site_label_2
    _geom_angle_atom_site_label_3
    _geom_angle_site_symmetry_1
    _geom_angle_site_symmetry_3
    _geom_angle
    _geom_angle_publ_flag
    N2 Zn N3 . . 116.55(7) ?
    N2 Zn N4 . . 118.13(7) ?
    N3 Zn N4 . . 95.85(7) ?
    N2 Zn N1 . . 97.08(7) ?
    N3 Zn N1 . . 114.68(7) ?
    N4 Zn N1 . . 115.92(7) ?
    N1 C1 C2 . . 124.02(18) ?
    N1 C1 C19 . . 120.38(18) ?
    C2 C1 C19 . . 115.59(18) ?
    C1 C19 H19A . . 109.5 ?
    C1 C19 H19B . . 109.5 ?
    H19A C19 H19B . . 109.5 ?
    C1 C19 H19C . . 109.5 ?
    H19A C19 H19C . . 109.5 ?
    H19B C19 H19C . . 109.5 ?
    C1 C2 C3 . . 130.29(19) ?
    C1 C2 H2A . . 114.9 ?
    C3 C2 H2A . . 114.9 ?
    N2 C3 C2 . . 124.21(18) ?
    N2 C3 C39 . . 120.84(18) ?
    C2 C3 C39 . . 114.96(17) ?
    C3 C39 H39A . . 109.5 ?
    C3 C39 H39B . . 109.5 ?
    H39A C39 H39B . . 109.5 ?
    C3 C39 H39C . . 109.5 ?
    H39A C39 H39C . . 109.5 ?
    H39B C39 H39C . . 109.5 ?
    N3 C4 C5 . . 123.39(18) ?
    N3 C4 C49 . . 120.49(19) ?
    C5 C4 C49 . . 116.12(18) ?
    C4 C49 H49A . . 109.5 ?
    C4 C49 H49B . . 109.5 ?
    H49A C49 H49B . . 109.5 ?
    C4 C49 H49C . . 109.5 ?
    H49A C49 H49C . . 109.5 ?
    H49B C49 H49C . . 109.5 ?
    C6 C5 C4 . . 129.93(18) ?
    C6 C5 H5A . . 115.0 ?
    C4 C5 H5A . . 115.0 ?
    C6 C69 H69A . . 109.5 ?
    C6 C69 H69B . . 109.5 ?
    H69A C69 H69B . . 109.5 ?
    C6 C69 H69C . . 109.5 ?
    H69A C69 H69C . . 109.5 ?
    H69B C69 H69C . . 109.5 ?
    N4 C6 C5 . . 124.14(18) ?
    N4 C6 C69 . . 120.07(18) ?
    C5 C6 C69 . . 115.79(18) ?
    C16 C11 C12 . . 117.86(19) ?
    C16 C11 N1 . . 122.26(18) ?
    C12 C11 N1 . . 119.72(18) ?
    C13 C12 C11 . . 120.7(2) ?
    C13 C12 H12A . . 119.6 ?
    C11 C12 H12A . . 119.6 ?
    C12 C13 C14 . . 121.7(2) ?
    C12 C13 H13A . . 119.2 ?
    C14 C13 H13A . . 119.2 ?
    C15 C14 C13 . . 117.5(2) ?
    C15 C14 C141 . . 121.3(2) ?
    C13 C14 C141 . . 121.2(2) ?
    C14 C15 C16 . . 121.4(2) ?
    C14 C15 H15A . . 119.3 ?
    C16 C15 H15A . . 119.3 ?
    C15 C16 C11 . . 120.80(19) ?
    C15 C16 H16A . . 119.6 ?
    C11 C16 H16A . . 119.6 ?
    C22 C21 C26 . . 118.52(19) ?
    C22 C21 N2 . . 120.61(18) ?
    C26 C21 N2 . . 120.86(18) ?
    C21 C22 C23 . . 120.7(2) ?
    C21 C22 H22A . . 119.7 ?
    C23 C22 H22A . . 119.7 ?
    C24 C23 C22 . . 121.2(2) ?
    C24 C23 H23A . . 119.4 ?
    C22 C23 H23A . . 119.4 ?
    C23 C24 C25 . . 117.5(2) ?
    C23 C24 C241 . . 121.6(2) ?
    C25 C24 C241 . . 120.8(2) ?
    C26 C25 C24 . . 121.8(2) ?
    C26 C25 H25A . . 119.1 ?
    C24 C25 H25A . . 119.1 ?
    C25 C26 C21 . . 120.2(2) ?
    C25 C26 H26A . . 119.9 ?
    C21 C26 H26A . . 119.9 ?
    C32 C31 C36 . . 118.89(19) ?
    C32 C31 N3 . . 122.18(18) ?
    C36 C31 N3 . . 118.82(18) ?
    C31 C32 C33 . . 119.8(2) ?
    C31 C32 H32A . . 120.1 ?
    C33 C32 H32A . . 120.1 ?
    C34 C33 C32 . . 121.7(2) ?
    C34 C33 H33A . . 119.1 ?
    C32 C33 H33A . . 119.1 ?
    C33 C34 C35 . . 117.58(19) ?
    C33 C34 C341 . . 122.1(2) ?
    C35 C34 C341 . . 120.4(2) ?
    C36 C35 C34 . . 121.3(2) ?
    C36 C35 H35A . . 119.3 ?
    C34 C35 H35A . . 119.3 ?
    C35 C36 C31 . . 120.7(2) ?
    C35 C36 H36A . . 119.7 ?
    C31 C36 H36A . . 119.7 ?
    C46 C41 C42 . . 118.52(19) ?
    C46 C41 N4 . . 121.36(17) ?
    C42 C41 N4 . . 120.06(18) ?
    C43 C42 C41 . . 120.24(19) ?
    C43 C42 H42A . . 119.9 ?
    C41 C42 H42A . . 119.9 ?
    C42 C43 C44 . . 121.53(19) ?
    C42 C43 H43A . . 119.2 ?
    C44 C43 H43A . . 119.2 ?
    C43 C44 C45 . . 117.93(19) ?
    C43 C44 C441 . . 120.96(19) ?
    C45 C44 C441 . . 121.09(19) ?
    C46 C45 C44 . . 121.1(2) ?
    C46 C45 H45A . . 119.5 ?
    C44 C45 H45A . . 119.5 ?
    C45 C46 C41 . . 120.69(19) ?
    C45 C46 H46A . . 119.7 ?
    C41 C46 H46A . . 119.7 ?
    C14 C141 H14A . . 109.5 ?
    C14 C141 H14B . . 109.5 ?
    H14A C141 H14B . . 109.5 ?
    C14 C141 H14C . . 109.5 ?
    H14A C141 H14C . . 109.5 ?
    H14B C141 H14C . . 109.5 ?
    C24 C241 H24A . . 109.5 ?
    C24 C241 H24B . . 109.5 ?
    H24A C241 H24B . . 109.5 ?
    C24 C241 H24C . . 109.5 ?
    H24A C241 H24C . . 109.5 ?
    H24B C241 H24C . . 109.5 ?
    C34 C341 H34A . . 109.5 ?
    C34 C341 H34B . . 109.5 ?
    H34A C341 H34B . . 109.5 ?
    C34 C341 H34C . . 109.5 ?
    H34A C341 H34C . . 109.5 ?
    H34B C341 H34C . . 109.5 ?
    C44 C441 H44A . . 109.5 ?
    C44 C441 H44B . . 109.5 ?
    H44A C441 H44B . . 109.5 ?
    C44 C441 H44C . . 109.5 ?
    H44A C441 H44C . . 109.5 ?
    H44B C441 H44C . . 109.5 ?
    C1 N1 C11 . . 120.08(17) ?
    C1 N1 Zn . . 121.26(14) ?
    C11 N1 Zn . . 118.60(12) ?
    C3 N2 C21 . . 118.82(16) ?
    C3 N2 Zn . . 121.77(14) ?
    C21 N2 Zn . . 119.33(12) ?
    C4 N3 C31 . . 119.71(17) ?
    C4 N3 Zn . . 122.86(14) ?
    C31 N3 Zn . . 117.35(12) ?
    C6 N4 C41 . . 119.54(16) ?
    C6 N4 Zn . . 121.50(14) ?
    C41 N4 Zn . . 118.93(12) ?
loop_
    _geom_torsion_atom_site_label_1
    _geom_torsion_atom_site_label_2
    _geom_torsion_atom_site_label_3
    _geom_torsion_atom_site_label_4
    _geom_torsion_site_symmetry_1
    _geom_torsion_site_symmetry_2
    _geom_torsion_site_symmetry_3
    _geom_torsion_site_symmetry_4
    _geom_torsion
    _geom_torsion_publ_flag
    N1 C1 C2 C3 . . . . -5.6(4) ?
    C19 C1 C2 C3 . . . . 176.1(2) ?
    C1 C2 C3 N2 . . . . 10.0(4) ?
    C1 C2 C3 C39 . . . . -169.9(2) ?
    N3 C4 C5 C6 . . . . 9.5(4) ?
    C49 C4 C5 C6 . . . . -170.8(2) ?
    C4 C5 C6 N4 . . . . -3.7(4) ?
    C4 C5 C6 C69 . . . . 176.9(2) ?
    C16 C11 C12 C13 . . . . 2.2(3) ?
    N1 C11 C12 C13 . . . . 177.65(18) ?
    C11 C12 C13 C14 . . . . -1.8(3) ?
    C12 C13 C14 C15 . . . . 0.3(3) ?
    C12 C13 C14 C141 . . . . -179.1(2) ?
    C13 C14 C15 C16 . . . . 0.6(3) ?
    C141 C14 C15 C16 . . . . -179.9(2) ?
    C14 C15 C16 C11 . . . . -0.2(3) ?
    C12 C11 C16 C15 . . . . -1.3(3) ?
    N1 C11 C16 C15 . . . . -176.55(18) ?
    C26 C21 C22 C23 . . . . -2.4(3) ?
    N2 C21 C22 C23 . . . . 178.50(19) ?
    C21 C22 C23 C24 . . . . 0.6(3) ?
    C22 C23 C24 C25 . . . . 1.2(3) ?
    C22 C23 C24 C241 . . . . -179.6(2) ?
    C23 C24 C25 C26 . . . . -1.3(3) ?
    C241 C24 C25 C26 . . . . 179.6(2) ?
    C24 C25 C26 C21 . . . . -0.5(3) ?
    C22 C21 C26 C25 . . . . 2.3(3) ?
    N2 C21 C26 C25 . . . . -178.56(19) ?
    C36 C31 C32 C33 . . . . 1.1(3) ?
    N3 C31 C32 C33 . . . . 177.4(2) ?
    C31 C32 C33 C34 . . . . -0.3(3) ?
    C32 C33 C34 C35 . . . . -0.7(3) ?
    C32 C33 C34 C341 . . . . 179.4(2) ?
    C33 C34 C35 C36 . . . . 0.9(3) ?
    C341 C34 C35 C36 . . . . -179.1(2) ?
    C34 C35 C36 C31 . . . . -0.2(3) ?
    C32 C31 C36 C35 . . . . -0.8(3) ?
    N3 C31 C36 C35 . . . . -177.29(18) ?
    C46 C41 C42 C43 . . . . 2.2(3) ?
    N4 C41 C42 C43 . . . . 179.36(18) ?
    C41 C42 C43 C44 . . . . -0.6(3) ?
    C42 C43 C44 C45 . . . . -1.0(3) ?
    C42 C43 C44 C441 . . . . -179.0(2) ?
    C43 C44 C45 C46 . . . . 0.9(3) ?
    C441 C44 C45 C46 . . . . 179.0(2) ?
    C44 C45 C46 C41 . . . . 0.7(3) ?
    C42 C41 C46 C45 . . . . -2.2(3) ?
    N4 C41 C46 C45 . . . . -179.40(18) ?
    C2 C1 N1 C11 . . . . 170.56(19) ?
    C19 C1 N1 C11 . . . . -11.2(3) ?
    C2 C1 N1 Zn . . . . -6.6(3) ?
    C19 C1 N1 Zn . . . . 171.65(15) ?
    C16 C11 N1 C1 . . . . -60.2(3) ?
    C12 C11 N1 C1 . . . . 124.6(2) ?
    C16 C11 N1 Zn . . . . 116.98(18) ?
    C12 C11 N1 Zn . . . . -58.2(2) ?
    N2 Zn N1 C1 . . . . 10.99(16) ?
    N3 Zn N1 C1 . . . . 134.55(15) ?
    N4 Zn N1 C1 . . . . -115.07(16) ?
    N2 Zn N1 C11 . . . . -166.18(14) ?
    N3 Zn N1 C11 . . . . -42.63(16) ?
    N4 Zn N1 C11 . . . . 67.75(16) ?
    C2 C3 N2 C21 . . . . -177.49(18) ?
    C39 C3 N2 C21 . . . . 2.4(3) ?
    C2 C3 N2 Zn . . . . -0.9(3) ?
    C39 C3 N2 Zn . . . . 179.02(14) ?
    C22 C21 N2 C3 . . . . -101.7(2) ?
    C26 C21 N2 C3 . . . . 79.2(2) ?
    C22 C21 N2 Zn . . . . 81.7(2) ?
    C26 C21 N2 Zn . . . . -97.4(2) ?
    N3 Zn N2 C3 . . . . -129.59(15) ?
    N4 Zn N2 C3 . . . . 117.06(15) ?
    N1 Zn N2 C3 . . . . -7.41(16) ?
    N3 Zn N2 C21 . . . . 46.99(16) ?
    N4 Zn N2 C21 . . . . -66.36(16) ?
    N1 Zn N2 C21 . . . . 169.16(14) ?
    C5 C4 N3 C31 . . . . 177.73(18) ?
    C49 C4 N3 C31 . . . . -1.9(3) ?
    C5 C4 N3 Zn . . . . 1.2(3) ?
    C49 C4 N3 Zn . . . . -178.49(15) ?
    C32 C31 N3 C4 . . . . 76.7(3) ?
    C36 C31 N3 C4 . . . . -107.0(2) ?
    C32 C31 N3 Zn . . . . -106.6(2) ?
    C36 C31 N3 Zn . . . . 69.7(2) ?
    N2 Zn N3 C4 . . . . -136.50(16) ?
    N4 Zn N3 C4 . . . . -10.98(17) ?
    N1 Zn N3 C4 . . . . 111.08(16) ?
    N2 Zn N3 C31 . . . . 46.87(16) ?
    N4 Zn N3 C31 . . . . 172.39(14) ?
    N1 Zn N3 C31 . . . . -65.55(15) ?
    C5 C6 N4 C41 . . . . 171.02(19) ?
    C69 C6 N4 C41 . . . . -9.6(3) ?
    C5 C6 N4 Zn . . . . -11.2(3) ?
    C69 C6 N4 Zn . . . . 168.18(16) ?
    C46 C41 N4 C6 . . . . -64.4(3) ?
    C42 C41 N4 C6 . . . . 118.4(2) ?
    C46 C41 N4 Zn . . . . 117.75(18) ?
    C42 C41 N4 Zn . . . . -59.4(2) ?
    N2 Zn N4 C6 . . . . 140.07(15) ?
    N3 Zn N4 C6 . . . . 15.72(16) ?
    N1 Zn N4 C6 . . . . -105.39(16) ?
    N2 Zn N4 C41 . . . . -42.16(16) ?
    N3 Zn N4 C41 . . . . -166.51(14) ?
    N1 Zn N4 C41 . . . . 72.39(15) ?
data_global
_journal_date_recd_electronic     2012-02-16
_journal_date_accepted     2012-02-21
_journal_name_full     'Acta Crystallographica, Section E'
_journal_year     2012
_journal_volume     68
_journal_issue      3
_journal_page_first     m343
_journal_page_last     m343
_journal_paper_category     QM
_journal_paper_doi     10.1107/S1600536812007878
_journal_coeditor_code     WM2594
_publ_contact_author_name     'Rory Waterman'
_publ_contact_author_address
;
Department of Chemistry
University of Vermont
Burlington, VT 05405
USA
;
_publ_contact_author_email     'rory.waterman@uvm.edu'
_publ_contact_author_fax     '+01 802 656-8705'
_publ_contact_author_phone     '+01 802 656-0278'
_publ_section_title
;\
Bis(4-methyl-<i>N</i>-{(2<i>Z</i>,4<i>E</i>)-4-[(4-methylphenyl)imino]pent-2-\
en-2-yl}anilinido)zinc
;
loop_
    _publ_author_name
    _publ_author_footnote
    _publ_author_address
    'Vaughan, Benjamin A.' .
;
Department of Chemistry
University of Vermont
Burlington, VT 05405
USA
;
    'Wetherby, Anthony E.' .
;
Department of Chemistry
University of Vermont
Burlington, VT 05405
USA
;
    'Waterman, Rory' .
;
Department of Chemistry
University of Vermont
Burlington, VT 05405
USA
;
