# Supplementary material for: Bis(4-methyl-N-{(2Z,4E)-4-[(4-methyl­phen­yl)imino]­pent-2-en-2-yl}anilinido)zinc
Source: Acta Crystallogr Sect E Struct Rep Online. 2012 Feb 29;68(Pt 3):m343. doi: 10.1107/S1600536812007878 (PMC3297283; doi:10.1107/S1600536812007878)
Supplement: Supplementary file 2 [file e-68-0m343-Isup2.hkl]

# 
# h,k,l, Fc-squared, Fo-squared, sigma(Fo-squared) and status flag 
# 
data_I
_shelx_title ' BV005_0m in Pbca' 
_shelx_refln_list_code          4 
_shelx_F_calc_maximum      607.76 
_exptl_crystal_F_000      2624.00 
_reflns_d_resolution_high  0.7900 
 
loop_ 
 _symmetry_equiv_pos_as_xyz 
 'x, y, z' 
 '-x+1/2, -y, z+1/2' 
 '-x, y+1/2, -z+1/2' 
 'x+1/2, -y+1/2, -z' 
 '-x, -y, -z' 
 'x-1/2, y, -z-1/2' 
 'x, -y-1/2, z-1/2' 
 '-x-1/2, y-1/2, z' 
 
_cell_length_a    14.1266 
_cell_length_b    18.8197 
_cell_length_c    25.0594 
_cell_angle_alpha  90.000 
_cell_angle_beta   90.000 
_cell_angle_gamma  90.000 
 
_shelx_F_squared_multiplier     1.000 
 
loop_ 
 _refln_index_h 
 _refln_index_k 
 _refln_index_l 
 _refln_F_squared_calc 
 _refln_F_squared_meas 
 _refln_F_squared_sigma 
 _refln_observed_status 
   2   0   0     1516.53     1260.07     23.76 o 
   4   0   0   369373.81   359763.25   2591.56 o 
   6   0   0     2084.30     1739.92     21.57 o 
   8   0   0    37202.05    34435.92    255.08 o 
  10   0   0     3452.69     3946.75     55.21 o 
  12   0   0    32868.80    31887.76    249.21 o 
  14   0   0       83.91       98.94     35.86 o 
  16   0   0     4276.22     4315.75     92.63 o 
   2   1   0    38626.67    39607.66    200.46 o 
   4   1   0    32350.16    34609.00    176.56 o 
   6   1   0      461.42      255.81     10.90 o 
   8   1   0      185.28      337.28     13.11 o 
  10   1   0     8935.99     8895.84     63.24 o 
  12   1   0     2515.31     2660.26     35.07 o 
  14   1   0     1229.48     1187.92     25.32 o 
  16   1   0      264.37      265.73     24.98 o 
   0   2   0     4661.16     5010.57     44.12 o 
   2   2   0     2639.25     2840.93     18.43 o 
   4   2   0    10313.10     9979.42     54.63 o 
   6   2   0     6183.16     7997.03     47.27 o 
   8   2   0      935.05      631.78     11.39 o 
  10   2   0      380.92      145.45     11.79 o 
  12   2   0     3236.53     2967.59     42.58 o 
  14   2   0       48.67       57.73     14.71 o 
  16   2   0     1052.03     1080.44     36.36 o 
   2   3   0    30751.70    33361.61    169.30 o 
   4   3   0    24874.43    25308.74    131.05 o 
   6   3   0    23352.88    23336.30    123.81 o 
   8   3   0       13.98       -5.50      5.50 o 
  10   3   0    28682.88    28583.49    180.96 o 
  12   3   0      998.30     1102.40     24.39 o 
  14   3   0     8182.08     8213.45     71.71 o 
  16   3   0      138.80       77.81     18.24 o 
   0   4   0       75.32      100.95     10.50 o 
   2   4   0     8705.16     8529.14     46.77 o 
   4   4   0     4638.22     5627.57     33.91 o 
   6   4   0      726.40      833.02     12.28 o 
   8   4   0     1313.63     1176.62     16.45 o 
  10   4   0     2127.57     2004.12     27.67 o 
  12   4   0      992.72      994.91     24.59 o 
  14   4   0     1064.34      974.62     27.09 o 
  16   4   0      157.24      170.53     21.88 o 
   2   5   0      355.09      307.79     13.01 o 
   4   5   0     3103.61     3310.75     25.86 o 
   6   5   0     3127.09     3611.73     26.56 o 
   8   5   0        7.18       -6.47      6.47 o 
  10   5   0      148.48      185.59     12.45 o 
  12   5   0     2706.21     2448.33     35.18 o 
  14   5   0      187.65      195.55     19.45 o 
  16   5   0      262.75      212.85     22.64 o 
   0   6   0    11268.43    12256.65     93.53 o 
   2   6   0     3193.32     2745.23     19.77 o 
   4   6   0    45656.72    41829.71    214.96 o 
   6   6   0     6437.76     5819.51     38.20 o 
   8   6   0    26956.45    26078.77    141.00 o 
  10   6   0      314.64      354.97     16.79 o 
  12   6   0     1142.44     1097.72     25.03 o 
  14   6   0      130.36       66.09     17.81 o 
  16   6   0     9133.96     9146.61     91.40 o 
   2   7   0     1171.06     1056.05     14.61 o 
   4   7   0    19604.64    25078.46    132.80 o 
   6   7   0    32724.88    33712.63    167.36 o 
   8   7   0     5427.17     6634.44     45.04 o 
  10   7   0    10078.34     9676.51     73.95 o 
  12   7   0      117.71      122.59     14.50 o 
  14   7   0    10843.27    10627.99     96.59 o 
  16   7   0      720.12      642.58     35.91 o 
   0   8   0     1407.97     1437.15     19.59 o 
   2   8   0     4188.23     4984.62     33.31 o 
   4   8   0      408.15      369.55     19.06 o 
   6   8   0     1095.95     1014.96     15.15 o 
   8   8   0     3527.62     4394.58     34.39 o 
  10   8   0      572.19      553.06     19.82 o 
  12   8   0     1624.35     1515.91     29.08 o 
  14   8   0      853.63      911.80     35.44 o 
  16   8   0        4.30       15.40     23.06 o 
   2   9   0    28750.61    29259.71    153.79 o 
   4   9   0      243.48      337.47     10.29 o 
   6   9   0    19601.12    18544.73    103.51 o 
   8   9   0       50.16       56.52      8.39 o 
  10   9   0     6414.02     6629.18     63.65 o 
  12   9   0      166.66      116.52     17.11 o 
  14   9   0     9239.50     9615.89    131.16 o 
  16   9   0       79.94       45.27     23.96 o 
   0  10   0     1792.11     2205.15     30.48 o 
   2  10   0     1090.35      919.41     14.61 o 
   4  10   0    13498.38    14406.26     82.02 o 
   6  10   0     7208.60     7665.51     54.80 o 
   8  10   0     2919.66     3142.08     43.18 o 
  10  10   0      355.46      516.54     21.94 o 
  12  10   0      202.89      183.38     18.34 o 
  14  10   0     1413.13     1432.74     40.39 o 
  16  10   0      906.57     1044.18     44.12 o 
   2  11   0     1565.25     1577.34     23.90 o 
   4  11   0      438.55      282.77     16.40 o 
   6  11   0     2081.27     2391.68     27.01 o 
   8  11   0     1597.67     1763.73     32.32 o 
  10  11   0      419.41      509.94     24.28 o 
  12  11   0     2250.93     1984.56     57.25 o 
  14  11   0      664.74      712.44     36.32 o 
   0  12   0     9986.57     8203.25    132.43 o 
   2  12   0     2465.43     2504.79     25.71 o 
   4  12   0    12605.17    11782.57     77.16 o 
   6  12   0       15.45       12.09      9.31 o 
   8  12   0    16163.43    15730.48    113.62 o 
  10  12   0      372.51      397.27     23.72 o 
  12  12   0     4046.42     4082.01     59.48 o 
  14  12   0      117.43      115.08     23.96 o 
   2  13   0    12165.97    13875.88     96.46 o 
   4  13   0       13.96       18.27      8.77 o 
   6  13   0    18866.49    19350.98    120.00 o 
   8  13   0      147.63      125.64     12.48 o 
  10  13   0     6130.11     6315.78    104.18 o 
  12  13   0      106.75       71.22     20.72 o 
  14  13   0     2293.32     2285.15     60.03 o 
   0  14   0     4538.75     4199.26     57.94 o 
   2  14   0      460.81      542.51     18.35 o 
   4  14   0     1148.31     1301.72     23.90 o 
   6  14   0      259.66      392.00     17.66 o 
   8  14   0      332.69      363.11     17.99 o 
  10  14   0      289.48      243.95     19.09 o 
  12  14   0      136.16      134.20     27.15 o 
  14  14   0        0.23       -3.46     27.96 o 
   2  15   0    11525.76    10995.50     83.04 o 
   4  15   0       98.38       79.38     12.32 o 
   6  15   0    10116.70     9671.22     76.67 o 
   8  15   0      207.44      178.67     14.85 o 
  10  15   0     1836.12     1976.78     41.79 o 
  12  15   0      105.88      174.13     37.61 o 
   0  16   0     8086.65     7526.70     89.52 o 
   2  16   0     4252.90     4243.96     43.98 o 
   4  16   0     1128.06     1074.71     26.85 o 
   6  16   0      458.03      413.15     20.20 o 
   8  16   0     2057.26     2349.88     38.60 o 
  10  16   0      411.85      410.76     39.82 o 
  12  16   0     7803.44     8601.84    114.09 o 
   2  17   0     4150.33     4040.78     59.66 o 
   4  17   0      359.01      376.80     22.71 o 
   6  17   0       34.51       22.84     15.56 o 
   8  17   0        1.85       19.50     16.87 o 
  10  17   0       50.40        2.73     30.56 o 
  12  17   0      598.31      717.05     53.30 o 
   0  18   0     9143.42     8947.01    104.74 o 
   2  18   0     1108.04     1143.99     29.24 o 
   4  18   0      790.75      839.05     40.60 o 
   6  18   0       78.41       70.51     16.87 o 
   8  18   0     2090.97     2360.74     42.20 o 
  10  18   0      184.52      193.40     43.67 o 
   2  19   0    15816.05    15984.99    129.77 o 
   4  19   0       35.90       -1.72     16.76 o 
   6  19   0     1641.20     1664.77     41.66 o 
   8  19   0        0.07        9.50     18.19 o 
  10  19   0     1762.81     1725.19     67.86 o 
   0  20   0     3384.30     3286.19     77.19 o 
   2  20   0        0.08       56.62     20.29 o 
   4  20   0      306.11      272.23     24.51 o 
   6  20   0      857.20      889.90     40.19 o 
   8  20   0       18.77       27.75     21.72 o 
   2  21   0      826.67      810.49     35.70 o 
   4  21   0      276.25      248.35     24.76 o 
   6  21   0      949.71      907.77     36.69 o 
   8  21   0       27.23       40.65     27.96 o 
   0  22   0     1163.45     1324.67     61.75 o 
   2  22   0      533.29      520.21     33.89 o 
   4  22   0     2876.90     3006.65     61.22 o 
   6  22   0        7.91      -22.69     22.69 o 
   2  23   0      388.73      577.09     43.07 o 
   4  23   0      346.65      408.78     51.30 o 
   1   1   1    15858.09    16217.50     62.16 o 
   2   1   1    57892.45    59004.57    212.78 o 
   3   1   1      135.07      147.43      5.87 o 
   4   1   1    10141.58    10752.29     41.18 o 
   5   1   1     4236.16     4467.19     20.17 o 
   6   1   1     5428.06     4531.20     21.05 o 
   7   1   1        9.85       28.92      3.53 o 
   8   1   1      207.94      107.81      5.66 o 
   9   1   1     4173.46     5098.18     31.30 o 
  10   1   1    18838.52    19263.33     90.23 o 
  11   1   1     3913.66     4306.44     29.16 o 
  12   1   1      101.60      114.93     10.21 o 
  13   1   1      314.62      318.09     12.40 o 
  14   1   1     2194.81     2287.07     25.04 o 
  15   1   1      230.73      237.68     13.86 o 
  16   1   1       68.62       60.44     14.61 o 
  17   1   1      209.49      188.49     18.43 o 
   0   2   1    81801.70    83129.36    452.31 o 
   1   2   1      705.89      739.25      4.77 o 
   2   2   1      142.41      154.25      3.36 o 
   3   2   1      257.82      323.04      4.51 o 
   4   2   1    20631.76    20413.97     75.38 o 
   5   2   1     2486.18     2198.94     12.10 o 
   6   2   1     1053.10     1120.73     11.56 o 
   7   2   1     1361.37     2155.22     12.66 o 
   8   2   1     7756.02     7135.78     32.06 o 
   9   2   1     1224.87      886.75     13.13 o 
  10   2   1      148.37      128.00      8.30 o 
  11   2   1     2264.23     2113.96     21.09 o 
  12   2   1    12529.16    12436.62     65.26 o 
  13   2   1      998.62      934.97     17.83 o 
  14   2   1      132.68      132.39     10.74 o 
  15   2   1     1036.82     1068.11     21.46 o 
  16   2   1     2243.41     2248.98     36.14 o 
  17   2   1      139.02      163.88     18.31 o 
   1   3   1    17408.98    17806.67     66.81 o 
   2   3   1    10469.22    11008.51     41.44 o 
   3   3   1     2278.83     2546.88     12.47 o 
   4   3   1    13206.47    14382.39     54.51 o 
   5   3   1     4411.18     4868.66     22.48 o 
   6   3   1      843.17     1044.44      9.53 o 
   7   3   1     1235.41     1393.43     10.42 o 
   8   3   1       88.14       72.38      4.21 o 
   9   3   1        0.42        7.68      6.21 o 
  10   3   1     2939.59     2823.95     22.97 o 
  11   3   1      907.62      891.75     18.66 o 
  12   3   1      456.67      515.65     14.63 o 
  13   3   1       84.39       72.56     10.09 o 
  14   3   1      164.79      168.10     12.37 o 
  15   3   1       49.99       43.53     11.77 o 
  16   3   1      555.03      580.86     22.60 o 
  17   3   1       10.02       -0.73     15.06 o 
   0   4   1    18388.38    18526.59     95.49 o 
   1   4   1    12245.75    12454.71     48.14 o 
   2   4   1    58847.32    60750.42    217.32 o 
   3   4   1     2061.32     2440.97     12.38 o 
   4   4   1    17183.53    16376.03     63.82 o 
   5   4   1     8366.21     9770.82     39.43 o 
   6   4   1    17054.08    19082.47     72.81 o 
   7   4   1        7.51       36.31      4.01 o 
   8   4   1     7922.93     7291.46     32.80 o 
   9   4   1     2898.29     2959.29     23.49 o 
  10   4   1       93.88       82.09      7.84 o 
  11   4   1      784.49      621.17     14.42 o 
  12   4   1     2968.33     2813.97     25.38 o 
  13   4   1     1173.44     1116.58     18.32 o 
  14   4   1       61.75       63.44     11.57 o 
  15   4   1       72.88       77.18     12.90 o 
  16   4   1      544.23      590.54     22.14 o 
  17   4   1      202.63      188.99     17.51 o 
   1   5   1    11340.21    12147.80     47.57 o 
   2   5   1    33680.21    33488.77    121.19 o 
   3   5   1      584.32      552.92      6.40 o 
   4   5   1     3126.00     3426.49     17.32 o 
   5   5   1    13504.23    14514.53     56.44 o 
   6   5   1    37352.06    39460.11    144.74 o 
   7   5   1     3455.23     3386.80     18.62 o 
   8   5   1       67.26       81.08      4.92 o 
   9   5   1     2628.24     3265.38     23.93 o 
  10   5   1    14981.35    15016.16     73.49 o 
  11   5   1      236.74      245.24     10.17 o 
  12   5   1      234.20      241.10     10.91 o 
  13   5   1      305.90      306.45     12.45 o 
  14   5   1     4012.58     4036.95     38.66 o 
  15   5   1      466.57      430.17     18.44 o 
  16   5   1       83.37       96.04     14.27 o 
  17   5   1      180.61      175.66     16.70 o 
   0   6   1     1799.08     1905.88     14.74 o 
   1   6   1     1201.98     1512.57      9.62 o 
   2   6   1      916.01      853.14      7.02 o 
   3   6   1      537.84      601.59      6.90 o 
   4   6   1     8329.02     8489.65     35.21 o 
   5   6   1      166.71      119.47      4.43 o 
   6   6   1      771.94      823.89      9.10 o 
   7   6   1      172.58      119.60      5.17 o 
   8   6   1     6479.97     6402.25     30.59 o 
   9   6   1       31.02       43.57      6.76 o 
  10   6   1       67.84       72.66      8.77 o 
  11   6   1      788.16      868.52     15.67 o 
  12   6   1      191.07      177.41     10.62 o 
  13   6   1      345.28      328.04     13.41 o 
  14   6   1      450.40      415.05     16.41 o 
  15   6   1       14.84       20.42     13.05 o 
  16   6   1       27.11       14.07     14.46 o 
  17   6   1       31.27       20.26     19.64 o 
   1   7   1      221.39      141.76      4.68 o 
   2   7   1    15637.59    14980.64     57.37 o 
   3   7   1     3265.80     3805.39     19.09 o 
   4   7   1     6047.28     7561.85     32.41 o 
   5   7   1    16105.92    17262.24     67.07 o 
   6   7   1     5813.53     5847.35     27.63 o 
   7   7   1     4568.77     4697.11     24.15 o 
   8   7   1     5465.82     6046.08     29.75 o 
   9   7   1     2172.81     2432.58     19.98 o 
  10   7   1     1382.21     1447.37     17.75 o 
  11   7   1     1211.80     1089.41     17.81 o 
  12   7   1      364.96      321.07     12.77 o 
  13   7   1     1372.57     1431.99     22.17 o 
  14   7   1     5039.92     5026.89     42.54 o 
  15   7   1      352.94      350.55     18.07 o 
  16   7   1      388.73      396.39     26.97 o 
  17   7   1      844.73      871.07     29.73 o 
   0   8   1      182.32      145.83      6.24 o 
   1   8   1     6148.24     5513.35     27.67 o 
   2   8   1        0.46        9.83      3.75 o 
   3   8   1     2317.01     2502.57     15.15 o 
   4   8   1    30679.32    31880.74    118.22 o 
   5   8   1    20678.52    21234.22     81.50 o 
   6   8   1     3290.03     3454.49     18.97 o 
   7   8   1      512.60      535.99      9.13 o 
   8   8   1    11304.47    10612.01     46.44 o 
   9   8   1     3541.23     3715.47     28.04 o 
  10   8   1      109.20       67.44      8.41 o 
  11   8   1     1484.83     1430.27     18.85 o 
  12   8   1     5435.76     5413.43     41.08 o 
  13   8   1     3546.36     3695.09     36.76 o 
  14   8   1      247.89      248.48     16.73 o 
  15   8   1      216.95      202.73     17.26 o 
  16   8   1     5600.56     5634.33     94.70 o 
   1   9   1        4.05       -0.86      4.39 o 
   2   9   1       70.26      262.54     11.49 o 
   3   9   1      189.57      123.76      4.88 o 
   4   9   1       28.56        3.16      4.00 o 
   5   9   1      417.60      409.68     10.18 o 
   6   9   1       39.87       82.98      5.49 o 
   7   9   1       71.10       39.91      5.54 o 
   8   9   1        3.82       -5.44      5.44 o 
   9   9   1      169.06       87.82      8.17 o 
  10   9   1      334.42      386.10     13.91 o 
  11   9   1      360.37      354.63     14.72 o 
  12   9   1     1963.46     1859.79     26.18 o 
  13   9   1      156.93      156.92     13.87 o 
  14   9   1      236.23      232.77     17.10 o 
  15   9   1       89.20       70.15     15.96 o 
  16   9   1        1.02        3.83     16.41 o 
   0  10   1      645.27     1214.17     19.25 o 
   1  10   1     2690.53     3079.94     17.75 o 
   2  10   1      802.99      916.17      9.70 o 
   3  10   1     3508.57     3943.54     21.47 o 
   4  10   1     4045.00     3679.31     20.29 o 
   5  10   1     1306.36     1059.49     12.13 o 
   6  10   1      557.53      403.31      9.52 o 
   7  10   1     1127.11     1300.90     13.89 o 
   8  10   1     3842.47     3865.84     25.06 o 
   9  10   1      601.96      735.20     15.35 o 
  10  10   1     4544.50     4574.02     36.15 o 
  11  10   1     1301.25     1460.07     21.84 o 
  12  10   1     2995.98     2786.31     38.92 o 
  13  10   1      219.01      200.49     16.04 o 
  14  10   1      347.62      331.98     18.46 o 
  15  10   1     1834.07     1932.33     33.56 o 
  16  10   1     1779.80     1830.86     34.17 o 
   1  11   1     1087.00     1080.91     10.60 o 
   2  11   1    20048.81    19435.35     78.43 o 
   3  11   1     1859.38     1530.34     13.01 o 
   4  11   1      468.43      226.11      7.90 o 
   5  11   1     5279.98     5180.94     29.21 o 
   6  11   1    18299.58    18110.21     78.48 o 
   7  11   1     1530.82     1233.03     14.53 o 
   8  11   1      145.98       99.27      7.57 o 
   9  11   1      565.54      463.03     13.75 o 
  10  11   1     5779.77     5790.74     42.01 o 
  11  11   1       91.37       92.76     12.12 o 
  12  11   1      296.78      310.44     15.80 o 
  13  11   1      173.46      149.26     15.46 o 
  14  11   1     4088.05     4238.50     45.27 o 
  15  11   1       83.77       96.11     17.06 o 
   0  12   1     3130.88     3420.26     37.55 o 
   1  12   1        4.76        3.16      5.11 o 
   2  12   1     1159.89     1023.32     15.32 o 
   3  12   1      402.37      415.73     10.12 o 
   4  12   1     1686.00     1691.58     16.60 o 
   5  12   1     1755.52     2006.41     17.51 o 
   6  12   1       10.44       38.84      6.80 o 
   7  12   1     1702.85     2051.56     18.72 o 
   8  12   1      877.15      751.84     13.94 o 
   9  12   1      804.16      911.64     16.52 o 
  10  12   1     1189.10     1213.21     20.60 o 
  11  12   1      531.25      575.62     19.27 o 
  12  12   1     2936.75     2917.56     46.76 o 
  13  12   1      434.79      426.40     21.43 o 
  14  12   1       83.19       81.29     17.15 o 
  15  12   1      100.04       76.86     18.42 o 
   1  13   1      122.79       50.71      7.01 o 
   2  13   1     3306.12     3551.32     24.07 o 
   3  13   1      811.18      649.60     11.44 o 
   4  13   1       56.14       19.88      6.45 o 
   5  13   1     1058.49     1129.29     14.52 o 
   6  13   1     4315.73     4247.58     27.72 o 
   7  13   1     1191.49     1121.11     15.42 o 
   8  13   1        1.38        6.91      7.51 o 
   9  13   1      118.63      112.99     10.07 o 
  10  13   1      444.80      499.51     16.85 o 
  11  13   1      552.30      574.04     19.40 o 
  12  13   1     1015.67     1049.62     27.98 o 
  13  13   1       28.84       25.10     16.63 o 
  14  13   1       11.02       -2.92     16.91 o 
   0  14   1     5450.54     5121.36     46.46 o 
   1  14   1      893.56      980.92     14.99 o 
   2  14   1        7.27       33.33      7.63 o 
   3  14   1     2555.81     2451.56     21.98 o 
   4  14   1    12434.97    11988.13     59.39 o 
   5  14   1     1367.52     1315.65     15.86 o 
   6  14   1      345.37      480.26     12.51 o 
   7  14   1     1766.32     1601.62     18.09 o 
   8  14   1     6821.24     6705.03     37.72 o 
   9  14   1      287.75      354.36     13.26 o 
  10  14   1       39.31       56.39     13.25 o 
  11  14   1     1009.93      962.64     24.08 o 
  12  14   1     4508.03     4718.61     50.24 o 
  13  14   1     1208.60     1227.96     30.20 o 
  14  14   1      406.61      433.58     25.13 o 
   1  15   1     3328.13     3261.52     26.17 o 
   2  15   1     5017.17     5221.94     34.42 o 
   3  15   1     5117.81     5004.73     33.81 o 
   4  15   1       18.87       15.02      8.08 o 
   5  15   1      991.52      935.21     22.49 o 
   6  15   1     1614.29     1766.85     22.67 o 
   7  15   1       20.68       37.10      8.79 o 
   8  15   1     1531.75     1460.06     19.53 o 
   9  15   1     1538.23     1327.54     20.58 o 
  10  15   1     1258.70     1256.30     25.64 o 
  11  15   1      825.93      803.48     33.28 o 
  12  15   1       50.78       61.08     18.98 o 
  13  15   1      397.62      442.01     32.00 o 
   0  16   1     1305.19     1289.34     25.59 o 
   1  16   1      240.19      236.79     10.39 o 
   2  16   1      223.41      190.72     10.30 o 
   3  16   1      842.25      671.46     15.15 o 
   4  16   1     1750.40     1699.94     19.95 o 
   5  16   1        5.99       -9.13      9.13 o 
   6  16   1     1176.94     1217.34     19.41 o 
   7  16   1      179.02      157.06     11.41 o 
   8  16   1     3298.33     3249.47     30.47 o 
   9  16   1       63.01       49.70     14.49 o 
  10  16   1        0.15      -15.54     15.54 o 
  11  16   1       43.67       28.23     20.46 o 
  12  16   1     1093.79     1002.75     40.91 o 
  13  16   1       23.94       31.22     20.01 o 
   1  17   1      317.71      261.53     11.49 o 
   2  17   1     8117.29     8057.77     50.81 o 
   3  17   1      619.14      558.56     17.42 o 
   4  17   1     2314.65     2175.44     24.27 o 
   5  17   1      473.80      457.74     15.71 o 
   6  17   1     1239.56     1224.04     20.38 o 
   7  17   1      214.84      252.62     14.29 o 
   8  17   1      212.26      225.47     13.67 o 
   9  17   1       30.54       14.18     20.67 o 
  10  17   1     2852.91     2997.95     56.72 o 
  11  17   1      427.13      334.57     27.20 o 
  12  17   1      182.50      220.95     34.66 o 
   0  18   1     1886.13     1877.55     34.75 o 
   1  18   1       11.89       -4.18     10.48 o 
   2  18   1        0.03       18.91     10.07 o 
   3  18   1       61.03       62.29     10.69 o 
   4  18   1      899.60      880.57     19.92 o 
   5  18   1      129.43      109.36     12.47 o 
   6  18   1        3.62        2.83     11.44 o 
   7  18   1       27.08       26.93     11.86 o 
   8  18   1      686.82      771.80     20.96 o 
   9  18   1       83.37       57.10     17.76 o 
  10  18   1       60.70       78.36     22.83 o 
  11  18   1       63.36       66.46     24.68 o 
   1  19   1       99.86       69.71     13.18 o 
   2  19   1      126.72      150.27     14.23 o 
   3  19   1      274.42      276.02     15.16 o 
   4  19   1      154.72      140.76     13.90 o 
   5  19   1       23.52        1.67     11.89 o 
   6  19   1      190.05      171.78     14.09 o 
   7  19   1      226.46      200.33     14.56 o 
   8  19   1       15.13       19.44     13.71 o 
   9  19   1       18.96        9.31     19.74 o 
  10  19   1      231.69      239.15     26.52 o 
   0  20   1     1419.94     1313.97     38.21 o 
   1  20   1      215.39      172.74     16.04 o 
   2  20   1      548.27      489.11     21.35 o 
   3  20   1      558.60      554.57     20.80 o 
   4  20   1     2001.37     2014.04     30.24 o 
   5  20   1       25.97       13.16     13.27 o 
   6  20   1        0.86      -11.87     13.04 o 
   7  20   1      497.36      519.97     21.46 o 
   8  20   1     3137.15     3133.16     39.65 o 
   9  20   1      374.53      315.95     25.63 o 
   1  21   1      124.58      126.71     16.37 o 
   2  21   1     2264.32     2236.01     34.00 o 
   3  21   1      302.81      319.18     18.50 o 
   4  21   1       14.96        5.34     15.22 o 
   5  21   1      672.51      749.48     25.83 o 
   6  21   1      976.45      979.28     27.12 o 
   7  21   1      256.22      229.59     20.21 o 
   8  21   1       71.92       82.93     20.01 o 
   0  22   1     3819.00     3783.01     81.93 o 
   1  22   1      197.89      186.40     17.98 o 
   2  22   1      297.89      299.75     19.20 o 
   3  22   1      193.90      212.28     18.39 o 
   4  22   1      370.93      332.26     19.75 o 
   5  22   1        0.71       10.41     16.04 o 
   6  22   1       46.93       60.42     17.66 o 
   1  23   1      391.23      419.94     22.12 o 
   2  23   1     4021.01     4019.93     47.52 o 
   3  23   1      274.52      260.49     19.56 o 
   4  23   1     1042.62     1077.40     30.26 o 
   0   0   2   122414.27   112136.77   2466.31 o 
   1   0   2    91514.01    90013.45    868.37 o 
   2   0   2     1156.86     1189.96     10.71 o 
   3   0   2      138.70       83.67      6.19 o 
   4   0   2     8905.11     9219.65     54.98 o 
   5   0   2     3035.70     2423.82     22.01 o 
   6   0   2      721.08     1123.18     14.20 o 
   7   0   2    11616.54    10866.17     67.49 o 
   8   0   2     1795.70     2410.56     37.86 o 
   9   0   2    27119.51    27888.98    161.88 o 
  10   0   2        0.05        3.44      9.90 o 
  11   0   2    30315.96    30046.56    191.34 o 
  12   0   2     1379.20     1193.48     29.57 o 
  13   0   2     5297.49     5022.64     52.34 o 
  14   0   2       25.82       35.31     13.63 o 
  15   0   2     2326.44     2355.41     41.56 o 
  16   0   2     1228.72     1363.67     36.34 o 
  17   0   2     2835.49     2823.65     56.27 o 
   1   1   2    15030.98    15406.25     59.72 o 
   2   1   2    12412.57    12583.80     49.51 o 
   3   1   2    14396.63    14731.20     54.46 o 
   4   1   2     1325.45     1604.65     10.54 o 
   5   1   2      172.07       99.80      4.10 o 
   6   1   2       45.85       61.33      4.15 o 
   7   1   2     6901.61     7101.25     33.66 o 
   8   1   2     3066.01     3272.64     19.97 o 
   9   1   2     2949.11     3343.26     24.19 o 
  10   1   2      111.39      100.11      8.04 o 
  11   1   2     1873.80     1816.34     19.98 o 
  12   1   2       28.28       10.67      8.12 o 
  13   1   2      934.64     1043.01     19.02 o 
  14   1   2      220.93      221.58     12.60 o 
  15   1   2      245.61      220.11     13.87 o 
  16   1   2        0.06       -7.44     13.25 o 
  17   1   2      489.15      440.45     20.61 o 
   0   2   2    44939.24    45355.59    249.09 o 
   1   2   2     2825.43     2973.39     12.80 o 
   2   2   2    40473.61    41624.61    154.10 o 
   3   2   2     7683.69     7583.36     29.70 o 
   4   2   2     9114.13     9544.18     39.84 o 
   5   2   2     2078.87     2361.69     12.85 o 
   6   2   2     2081.22     2294.88     13.66 o 
   7   2   2      712.57      983.71      9.51 o 
   8   2   2     3832.53     4230.99     23.65 o 
   9   2   2      203.75      158.39      7.44 o 
  10   2   2      886.00      959.31     14.13 o 
  11   2   2      585.52      579.10     13.94 o 
  12   2   2      789.89      795.47     15.67 o 
  13   2   2     1775.01     1638.46     25.43 o 
  14   2   2      250.68      227.03     12.86 o 
  15   2   2      743.48      702.16     20.16 o 
  16   2   2       59.89       47.02     12.94 o 
  17   2   2      740.07      668.93     24.42 o 
   1   3   2    23405.30    23633.59     91.17 o 
   2   3   2     3710.16     3480.06     15.15 o 
   3   3   2    47702.50    47083.20    173.91 o 
   4   3   2     4886.34     5413.63     23.10 o 
   5   3   2     6149.23     5843.06     26.93 o 
   6   3   2     4665.32     4019.49     19.46 o 
   7   3   2     6940.15     6103.98     27.66 o 
   8   3   2       14.74       45.50      3.94 o 
   9   3   2     2742.37     2388.83     19.89 o 
  10   3   2     9674.05     9503.26     50.73 o 
  11   3   2     6447.80     6420.98     39.24 o 
  12   3   2      224.75      182.56     10.10 o 
  13   3   2     1317.45     1330.77     23.42 o 
  14   3   2     2157.00     2051.55     25.29 o 
  15   3   2      847.58      914.00     19.88 o 
  16   3   2      441.61      420.49     19.64 o 
  17   3   2      959.52      935.24     24.95 o 
   0   4   2    15598.84    16171.07     83.89 o 
   1   4   2     3183.57     3607.13     16.37 o 
   2   4   2     3862.12     4114.06     19.08 o 
   3   4   2      412.10      468.88      6.71 o 
   4   4   2     2034.80     2184.44     12.05 o 
   5   4   2     5115.18     5083.09     23.07 o 
   6   4   2     3029.25     3581.39     18.32 o 
   7   4   2     1949.23     1766.59     12.23 o 
   8   4   2     2047.88     2298.89     14.83 o 
   9   4   2     5083.17     4895.62     29.21 o 
  10   4   2       44.99       41.33      7.78 o 
  11   4   2     1478.14     1393.78     19.85 o 
  12   4   2     1155.67     1169.55     17.44 o 
  13   4   2      118.71      135.90     11.28 o 
  14   4   2      480.39      418.81     15.91 o 
  15   4   2       56.17       60.17     12.53 o 
  16   4   2     1367.43     1316.78     25.50 o 
  17   4   2       87.52      112.23     16.46 o 
   1   5   2      732.97      833.13      7.91 o 
   2   5   2    11987.70    12224.45     46.74 o 
   3   5   2        5.37       13.81      2.62 o 
   4   5   2     2682.45     2711.66     14.95 o 
   5   5   2        4.65       -3.50      3.50 o 
   6   5   2     2333.20     2187.25     13.93 o 
   7   5   2        5.92       10.57      4.07 o 
   8   5   2      532.60      463.61      8.41 o 
   9   5   2      128.22      173.59      7.55 o 
  10   5   2      365.01      311.11     11.70 o 
  11   5   2      983.68      840.94     15.50 o 
  12   5   2     2174.84     2217.44     23.02 o 
  13   5   2      323.09      276.68     12.79 o 
  14   5   2      952.37      915.13     20.55 o 
  15   5   2        7.91       18.51     12.05 o 
  16   5   2      457.08      482.43     21.98 o 
  17   5   2      590.35      654.82     24.71 o 
   0   6   2     5427.67     5202.05     30.97 o 
   1   6   2      298.21      142.31      4.43 o 
   2   6   2       33.09       38.62      4.49 o 
   3   6   2    21517.67    23287.94     86.50 o 
   4   6   2    27393.93    28184.13    104.19 o 
   5   6   2    10363.46     9761.75     40.33 o 
   6   6   2     4447.00     4853.11     26.75 o 
   7   6   2    26041.86    24219.69     92.60 o 
   8   6   2    12905.89    12695.50     52.80 o 
   9   6   2     9859.23    10410.19     49.30 o 
  10   6   2     2262.22     2421.96     21.82 o 
  11   6   2     2290.30     1694.23     19.32 o 
  12   6   2     2961.62     2840.46     27.79 o 
  13   6   2     2194.75     2179.13     25.40 o 
  14   6   2       99.80       81.69     11.93 o 
  15   6   2     4180.56     4337.00     40.02 o 
  16   6   2     1456.87     1413.97     35.44 o 
  17   6   2     4290.85     4323.20     48.85 o 
   1   7   2    14326.29    14265.29     56.57 o 
   2   7   2     2076.13     1991.49     14.32 o 
   3   7   2    11209.36    11953.14     47.36 o 
   4   7   2     1337.03     1943.03     12.56 o 
   5   7   2     2812.55     2758.47     15.68 o 
   6   7   2     5184.66     5818.61     27.41 o 
   7   7   2     4027.00     3986.32     21.10 o 
   8   7   2        4.13       -3.61      5.15 o 
   9   7   2     6868.67     7210.12     42.03 o 
  10   7   2     2570.97     3066.00     24.94 o 
  11   7   2      117.83      124.50      9.51 o 
  12   7   2      868.20      941.10     18.46 o 
  13   7   2     1864.17     1933.97     24.48 o 
  14   7   2      850.40      949.92     21.90 o 
  15   7   2    10461.77    10815.42    116.11 o 
  16   7   2      585.29      622.32     24.16 o 
  17   7   2      506.04      524.72     28.82 o 
   0   8   2     5782.76     6467.07     39.32 o 
   1   8   2     2121.88     2390.09     14.59 o 
   2   8   2      861.70      911.05      9.64 o 
   3   8   2       16.35       20.44      4.21 o 
   4   8   2     1045.89     1390.83     11.21 o 
   5   8   2        6.44       -3.08      4.26 o 
   6   8   2      303.12      346.12      7.97 o 
   7   8   2      292.70      167.47      6.18 o 
   8   8   2       53.88      119.59      6.30 o 
   9   8   2      469.63      435.68     13.41 o 
  10   8   2       18.82       28.73      7.90 o 
  11   8   2       80.07      102.08      9.65 o 
  12   8   2      187.43      230.13     14.37 o 
  13   8   2     3302.09     3356.07     33.64 o 
  14   8   2      513.66      479.87     19.57 o 
  15   8   2      782.62      804.45     25.96 o 
  16   8   2      804.43      845.50     27.57 o 
   1   9   2    17734.46    17214.73     68.75 o 
   2   9   2      360.10      107.17      4.97 o 
   3   9   2    29328.83    30370.99    117.33 o 
   4   9   2     2187.36     1846.59     12.90 o 
   5   9   2    16265.79    14956.01     60.09 o 
   6   9   2     1571.63     1295.76     11.99 o 
   7   9   2     6049.30     5762.23     29.02 o 
   8   9   2        3.42       21.03      6.24 o 
   9   9   2      879.21      698.76     13.12 o 
  10   9   2      445.44      401.84     13.98 o 
  11   9   2     2942.24     2972.08     30.63 o 
  12   9   2      179.40      171.42     13.35 o 
  13   9   2     5732.09     5517.69     46.72 o 
  14   9   2     1468.11     1445.92     34.55 o 
  15   9   2     1618.96     1771.07     42.81 o 
  16   9   2      450.05      507.21     23.09 o 
   0  10   2     5586.41     6059.19     38.44 o 
   1  10   2      811.94      535.18      8.30 o 
   2  10   2      801.41      880.39      9.83 o 
   3  10   2    11737.48    12081.88     51.53 o 
   4  10   2    11083.29    12210.46     52.48 o 
   5  10   2     2894.86     3217.20     19.94 o 
   6  10   2      206.64      266.48      8.49 o 
   7  10   2     2898.19     2984.33     20.27 o 
   8  10   2     3769.56     3993.33     25.90 o 
   9  10   2     7342.39     7634.48     44.21 o 
  10  10   2      450.02      418.76     16.98 o 
  11  10   2      370.17      325.82     14.83 o 
  12  10   2      327.77      346.90     16.02 o 
  13  10   2       13.23       -1.08     12.42 o 
  14  10   2       99.64      115.73     15.81 o 
  15  10   2     1544.17     1627.78     31.41 o 
  16  10   2     2208.19     2389.91     45.37 o 
   1  11   2      211.96      166.77      5.84 o 
   2  11   2     1105.67     1161.31     11.35 o 
   3  11   2     1705.84     1900.20     14.58 o 
   4  11   2       18.33        2.67      5.08 o 
   5  11   2     3426.82     3567.11     23.14 o 
   6  11   2        4.34        6.78      6.48 o 
   7  11   2     2727.15     3168.24     21.92 o 
   8  11   2      634.04      534.02     12.70 o 
   9  11   2     3018.17     2991.69     25.25 o 
  10  11   2      904.63      876.58     18.43 o 
  11  11   2      401.41      404.04     17.00 o 
  12  11   2      977.92      961.10     21.89 o 
  13  11   2       38.69       26.06     13.09 o 
  14  11   2        0.93       -6.11     14.62 o 
  15  11   2        0.95        0.21     17.41 o 
   0  12   2     2125.64     1995.88     22.34 o 
   1  12   2     4793.87     4587.29     25.85 o 
   2  12   2      770.44      823.59     13.10 o 
   3  12   2     4737.93     4594.17     26.58 o 
   4  12   2     5840.76     5772.45     31.58 o 
   5  12   2     2456.67     2477.02     19.23 o 
   6  12   2       25.26       20.49      6.72 o 
   7  12   2     8249.32     8299.22     43.11 o 
   8  12   2     4804.49     4717.35     29.74 o 
   9  12   2     1075.11     1006.57     17.16 o 
  10  12   2      566.86      533.01     17.40 o 
  11  12   2     1289.59     1423.91     26.35 o 
  12  12   2     1164.81     1176.16     24.05 o 
  13  12   2     1964.93     1972.81     33.95 o 
  14  12   2       16.87      -16.07     16.07 o 
  15  12   2      671.05      658.97     27.66 o 
   1  13   2     2513.30     2327.10     18.80 o 
   2  13   2    11417.76    11279.25     55.00 o 
   3  13   2     1038.10      874.13     13.48 o 
   4  13   2      203.19      180.22      7.86 o 
   5  13   2     1870.83     1933.82     17.75 o 
   6  13   2    11287.61    11372.94     54.77 o 
   7  13   2      375.27      314.00     12.47 o 
   8  13   2      333.51      256.40      9.87 o 
   9  13   2     1805.44     1869.73     21.00 o 
  10  13   2     5049.88     5036.60     54.58 o 
  11  13   2     1162.59     1217.87     25.27 o 
  12  13   2       95.32       68.45     14.62 o 
  13  13   2     1658.83     1567.57     32.15 o 
  14  13   2      697.45      694.23     30.09 o 
   0  14   2     1679.75     1914.60     27.03 o 
   1  14   2     3060.34     2933.34     23.46 o 
   2  14   2       64.34       48.16      8.23 o 
   3  14   2      114.60       84.42      7.96 o 
   4  14   2     1443.81     1502.46     17.12 o 
   5  14   2        0.53       -5.37      7.30 o 
   6  14   2       31.02       30.12      7.70 o 
   7  14   2      631.12      627.68     13.62 o 
   8  14   2      947.91      894.18     16.19 o 
   9  14   2      329.69      325.70     14.14 o 
  10  14   2     1220.69     1229.10     24.81 o 
  11  14   2      882.27      805.99     24.41 o 
  12  14   2        0.63        7.95     15.57 o 
  13  14   2       79.79       75.45     17.57 o 
  14  14   2       65.06       53.91     17.93 o 
   1  15   2      183.47      170.92      9.27 o 
   2  15   2     1951.67     1788.30     19.68 o 
   3  15   2     8834.96     8094.52     46.63 o 
   4  15   2        0.80       -7.89      7.89 o 
   5  15   2     1178.96     1203.28     18.86 o 
   6  15   2      365.39      371.41     13.52 o 
   7  15   2     2471.67     2445.67     25.60 o 
   8  15   2       39.36       12.34      9.17 o 
   9  15   2      815.65      837.13     21.13 o 
  10  15   2     1465.59     1466.52     27.30 o 
  11  15   2      402.38      428.44     20.38 o 
  12  15   2        2.70      -12.50     16.14 o 
  13  15   2      324.40      282.29     25.72 o 
   0  16   2     2504.66     2439.10     43.29 o 
   1  16   2    10423.82    10910.81     59.70 o 
   2  16   2      206.20      216.84     10.85 o 
   3  16   2      230.45      226.42     11.21 o 
   4  16   2       96.75       69.26      9.64 o 
   5  16   2     4364.27     4628.66     35.35 o 
   6  16   2      263.28      213.10     11.88 o 
   7  16   2     7555.08     7459.57     50.42 o 
   8  16   2       69.71       85.21     10.99 o 
   9  16   2      988.23     1020.77     25.69 o 
  10  16   2      481.64      430.03     21.18 o 
  11  16   2     1383.05     1446.27     36.75 o 
  12  16   2     1927.26     2060.02     42.94 o 
  13  16   2     2048.02     1979.47     48.76 o 
   1  17   2      770.55      854.99     22.68 o 
   2  17   2        3.39       12.56      9.74 o 
   3  17   2      588.27      465.73     15.97 o 
   4  17   2      128.67      125.45     10.80 o 
   5  17   2      156.64      160.40     11.43 o 
   6  17   2      249.03      244.03     12.51 o 
   7  17   2      133.15      110.96     11.71 o 
   8  17   2       13.03       -1.30     11.44 o 
   9  17   2      184.34      130.33     17.76 o 
  10  17   2      329.41      369.43     39.11 o 
  11  17   2        0.54       17.34     22.04 o 
  12  17   2        0.01        4.66     23.96 o 
   0  18   2      730.54      706.76     26.65 o 
   1  18   2      491.42      428.91     16.97 o 
   2  18   2       23.58        6.64     10.66 o 
   3  18   2     2811.49     2833.69     30.09 o 
   4  18   2      483.31      414.87     16.87 o 
   5  18   2       84.60       67.26     11.21 o 
   6  18   2        3.10       -2.16     10.72 o 
   7  18   2     1257.65     1262.99     23.67 o 
   8  18   2        8.48       12.88     13.19 o 
   9  18   2     2066.60     2064.23     37.58 o 
  10  18   2      207.05      195.35     22.64 o 
  11  18   2      862.64      958.83     41.19 o 
   1  19   2     1753.74     1729.62     24.94 o 
   2  19   2     4380.93     4512.66     57.65 o 
   3  19   2     1912.12     1893.81     26.31 o 
   4  19   2       44.90       10.57     12.45 o 
   5  19   2       15.23       -2.54     12.50 o 
   6  19   2     1130.89     1150.81     25.48 o 
   7  19   2     2538.18     2615.54     35.65 o 
   8  19   2       43.94       24.72     14.75 o 
   9  19   2      676.73      788.40     29.03 o 
  10  19   2      793.62      821.42     34.39 o 
   0  20   2     1489.04     1428.12     35.03 o 
   1  20   2      487.09      464.33     19.69 o 
   2  20   2      155.39      177.90     14.64 o 
   3  20   2      189.85      198.14     15.36 o 
   4  20   2      646.30      659.28     22.59 o 
   5  20   2      163.38      158.54     14.89 o 
   6  20   2       16.85       15.60     13.63 o 
   7  20   2      335.13      317.85     18.95 o 
   8  20   2        0.67      -14.07     16.63 o 
   9  20   2       40.07       24.58     20.51 o 
   1  21   2     1643.99     1680.09     32.57 o 
   2  21   2       15.47       16.80     15.05 o 
   3  21   2      761.45      739.07     24.14 o 
   4  21   2       59.76       12.49     14.45 o 
   5  21   2       85.03       87.49     15.26 o 
   6  21   2      675.47      734.53     25.66 o 
   7  21   2      260.59      235.14     19.09 o 
   8  21   2      192.54      239.40     21.05 o 
   0  22   2       15.65       26.01     22.59 o 
   1  22   2      537.49      616.70     24.67 o 
   2  22   2      152.13      141.43     17.71 o 
   3  22   2     2508.47     2547.22     48.14 o 
   4  22   2      681.15      697.66     26.30 o 
   5  22   2      146.96      155.23     18.43 o 
   6  22   2       46.80       22.80     18.34 o 
   1  23   2      466.11      486.33     23.48 o 
   2  23   2      216.54      196.74     18.89 o 
   3  23   2      888.87      956.09     29.16 o 
   4  23   2      317.14      311.01     20.14 o 
   1   1   3    28064.08    28660.02    105.89 o 
   2   1   3     1212.30     1266.44      7.42 o 
   3   1   3     1220.39     1404.04      8.20 o 
   4   1   3      482.89      685.98      6.32 o 
   5   1   3     8109.85     6780.06     33.22 o 
   6   1   3      167.51      175.81      7.33 o 
   7   1   3     1130.40      680.87     10.74 o 
   8   1   3     3255.72     3529.31     21.88 o 
   9   1   3    11982.37    11233.34     53.87 o 
  10   1   3     2518.81     2604.41     24.09 o 
  11   1   3    14350.38    14135.82     70.86 o 
  12   1   3      450.45      496.21     14.59 o 
  13   1   3     3020.45     2831.94     28.99 o 
  14   1   3        9.08        1.45     11.40 o 
  15   1   3     1876.73     1972.61     27.79 o 
  16   1   3      495.38      475.95     19.01 o 
  17   1   3     1409.97     1478.60     27.93 o 
   0   2   3     6360.66     6237.23     34.38 o 
   1   2   3   100421.20   100483.28    417.70 o 
   2   2   3    15963.57    16563.12     64.78 o 
   3   2   3    36789.32    37818.11    135.92 o 
   4   2   3    15288.68    15254.49     55.68 o 
   5   2   3    27876.95    28769.36    105.62 o 
   6   2   3     1670.43     1803.71     12.47 o 
   7   2   3     1039.83      829.90      8.95 o 
   8   2   3      454.80      425.59      8.72 o 
   9   2   3     9229.49     9259.22     46.17 o 
  10   2   3      453.56      598.38     12.80 o 
  11   2   3     9395.73     9320.99     49.09 o 
  12   2   3      312.66      380.09     14.82 o 
  13   2   3     3330.10     3293.88     30.17 o 
  14   2   3       11.76        9.97     10.41 o 
  15   2   3     1580.10     1646.15     25.72 o 
  16   2   3       42.97       25.38     13.46 o 
  17   2   3      908.88      980.75     24.99 o 
   1   3   3    16347.52    16667.82     62.97 o 
   2   3   3     1681.94     1610.44     10.99 o 
   3   3   3     2134.35     2338.21     12.18 o 
   4   3   3    12501.99    13942.68     53.19 o 
   5   3   3     7191.41     8047.88     33.21 o 
   6   3   3     1289.93     1707.03     11.30 o 
   7   3   3       41.80       35.27      6.27 o 
   8   3   3        4.32       17.72      5.00 o 
   9   3   3      980.35     1094.32     13.57 o 
  10   3   3      112.95      147.59      9.25 o 
  11   3   3       42.71       42.37      8.15 o 
  12   3   3        5.89       -8.23      8.23 o 
  13   3   3       80.26       66.27     10.66 o 
  14   3   3       77.11       66.67     10.83 o 
  15   3   3        1.40       -4.54     12.09 o 
  16   3   3      174.53      138.26     14.98 o 
  17   3   3       29.10       13.42     15.50 o 
   0   4   3      861.26      891.54      8.80 o 
   1   4   3     6070.63     5807.14     22.87 o 
   2   4   3    17586.31    18004.10     66.61 o 
   3   4   3     1543.96     1824.32     10.45 o 
   4   4   3       97.13      115.11      4.05 o 
   5   4   3    31191.93    32869.91    120.63 o 
   6   4   3     6588.15     6230.19     27.82 o 
   7   4   3      619.36      484.90      8.02 o 
   8   4   3      139.30       97.40      4.82 o 
   9   4   3    10791.44    11397.32     54.83 o 
  10   4   3      220.10      270.24     10.75 o 
  11   4   3     2375.59     2380.33     22.51 o 
  12   4   3       77.18       69.31      9.55 o 
  13   4   3     4104.84     4073.05     34.62 o 
  14   4   3      908.96      861.00     19.59 o 
  15   4   3     2231.36     2225.86     29.68 o 
  16   4   3       15.07       -1.34     13.29 o 
  17   4   3     1034.03     1055.66     27.34 o 
   1   5   3    24382.08    23835.78     93.52 o 
   2   5   3    13295.95    14312.37     54.09 o 
   3   5   3    17977.47    17351.76     65.24 o 
   4   5   3      722.89      848.17      8.05 o 
   5   5   3    27208.43    27307.98    101.35 o 
   6   5   3     6317.12     7119.59     31.49 o 
   7   5   3    17565.34    16859.98     66.37 o 
   8   5   3      128.14       15.86      4.80 o 
   9   5   3    13582.19    14191.23     63.20 o 
  10   5   3      262.59      410.89     12.69 o 
  11   5   3     9037.04     8659.27     48.94 o 
  12   5   3      927.11      848.38     23.93 o 
  13   5   3     4225.84     4295.82     35.18 o 
  14   5   3     1167.04     1236.29     21.84 o 
  15   5   3     8378.95     8349.55     58.77 o 
  16   5   3       39.63       36.76     13.96 o 
  17   5   3     2301.85     2393.48     46.93 o 
   0   6   3    11357.47    12536.06     67.92 o 
   1   6   3     3941.26     4213.94     19.88 o 
   2   6   3     1882.58     2606.64     14.61 o 
   3   6   3     4069.30     4190.50     20.97 o 
   4   6   3      122.11       48.63      4.15 o 

   5   6   3     2084.25     2521.79     15.03 o 
   6   6   3     7688.97     6928.26     31.21 o 
   7   6   3       95.52       16.56      4.76 o 
   8   6   3     1460.89     1192.18     11.61 o 
   9   6   3      305.77      276.24      9.32 o 
  10   6   3      533.72      340.47     11.91 o 
  11   6   3      830.67      674.52     17.19 o 
  12   6   3        3.83        1.65      9.58 o 
  13   6   3      165.59      153.53     11.86 o 
  14   6   3      132.34      121.19     12.43 o 
  15   6   3        1.46        8.66     12.43 o 
  16   6   3        6.04       -1.38     15.13 o 
  17   6   3      157.75      168.51     17.82 o 
   1   7   3     1804.24     1654.85     11.00 o 
   2   7   3        3.21       22.44      3.40 o 
   3   7   3     3217.82     3314.34     17.01 o 
   4   7   3     3239.85     4157.79     20.51 o 
   5   7   3    26829.55    27089.34    101.69 o 
   6   7   3      571.10      994.88     10.39 o 
   7   7   3     3677.29     3198.86     18.77 o 
   8   7   3      393.14      569.48      9.87 o 
   9   7   3     5473.58     5279.15     30.31 o 
  10   7   3      361.22      270.32     10.15 o 
  11   7   3      314.33      291.19     12.23 o 
  12   7   3     1717.54     1589.20     27.69 o 
  13   7   3     1400.43     1372.89     25.24 o 
  14   7   3      245.23      229.70     14.35 o 
  15   7   3       99.58      100.06     14.06 o 
  16   7   3       19.65       -7.21     16.59 o 
  17   7   3      217.94      239.11     21.45 o 
   0   8   3       21.72       -4.64      4.64 o 
   1   8   3     5360.62     4868.65     23.53 o 
   2   8   3     1378.70     1507.64     11.69 o 
   3   8   3    37964.57    41176.96    155.78 o 
   4   8   3      731.30      665.88      8.35 o 
   5   8   3    20562.65    20626.87     77.32 o 
   6   8   3        0.03       -4.07      4.48 o 
   7   8   3    14197.94    14671.64     60.05 o 
   8   8   3     4924.85     5510.08     28.19 o 
   9   8   3     3253.35     3150.96     22.28 o 
  10   8   3      601.41      546.87     13.85 o 
  11   8   3     4437.03     4284.95     35.03 o 
  12   8   3      105.76      138.94     11.86 o 
  13   8   3      466.74      478.74     18.70 o 
  14   8   3      213.35      225.75     15.10 o 
  15   8   3     2226.79     2245.69     37.19 o 
  16   8   3       47.52       60.45     17.71 o 
   1   9   3      287.98      340.71      7.69 o 
   2   9   3        4.60        8.55      4.24 o 
   3   9   3        9.34       15.19      4.42 o 
   4   9   3      991.78     1695.09     12.35 o 
   5   9   3      126.01       29.33      4.78 o 
   6   9   3      627.01      720.37     10.04 o 
   7   9   3      271.33      288.46     10.10 o 
   8   9   3      140.85      120.79      6.68 o 
   9   9   3       22.22       29.95      7.31 o 
  10   9   3     1485.17     1344.79     19.13 o 
  11   9   3      354.72      327.19     15.30 o 
  12   9   3      322.29      270.60     14.45 o 
  13   9   3      372.83      364.44     25.61 o 
  14   9   3      368.69      365.96     17.97 o 
  15   9   3      417.64      435.36     24.24 o 
  16   9   3       15.71        2.34     17.57 o 
   0  10   3      156.07      233.31      8.51 o 
   1  10   3     6967.99     7264.34     33.40 o 
   2  10   3     2435.86     3403.20     19.53 o 
   3  10   3     3186.43     2702.19     17.25 o 
   4  10   3       39.75       23.39      4.90 o 
   5  10   3     5997.30     6079.77     30.81 o 
   6  10   3       53.55      163.51      6.64 o 
   7  10   3      286.12      189.30      7.77 o 
   8  10   3     1786.52     1810.86     18.50 o 
   9  10   3      396.11      435.82     17.32 o 
  10  10   3       98.74      129.98     11.36 o 
  11  10   3      629.83      624.90     19.23 o 
  12  10   3        0.82       -4.70     11.87 o 
  13  10   3     2903.70     3041.48     34.46 o 
  14  10   3     1008.93     1063.20     24.47 o 
  15  10   3      955.34      975.18     30.35 o 
  16  10   3      437.59      471.77     24.37 o 
   1  11   3     7116.16     7379.39     34.35 o 
   2  11   3       31.22       42.30      5.03 o 
   3  11   3    12364.32    12890.33     55.28 o 
   4  11   3      113.67       83.91      6.37 o 
   5  11   3    14347.29    14885.99     63.45 o 
   6  11   3       24.08       14.52      6.27 o 
   7  11   3    10234.22     9838.12     48.15 o 
   8  11   3       10.42       -6.77      6.77 o 
   9  11   3     3912.11     3938.94     31.72 o 
  10  11   3      202.06      175.07     12.33 o 
  11  11   3     3531.46     3618.92     35.49 o 
  12  11   3      257.12      271.44     14.96 o 
  13  11   3      966.59     1014.58     25.37 o 
  14  11   3        4.66       -3.87     16.19 o 
  15  11   3     2329.09     2339.08     39.41 o 
   0  12   3      225.83      187.05     14.77 o 
   1  12   3      230.69      151.10      6.46 o 
   2  12   3      257.54      144.22      6.12 o 
   3  12   3     2601.64     2307.48     17.81 o 
   4  12   3       34.41       31.31      6.26 o 
   5  12   3     1961.22     1944.30     17.21 o 
   6  12   3      522.69      426.04     11.41 o 
   7  12   3     2547.62     2362.67     20.08 o 
   8  12   3       12.66        1.93      7.57 o 
   9  12   3      473.24      507.23     14.20 o 
  10  12   3        0.94      -10.57     10.57 o 
  11  12   3      577.15      541.06     21.27 o 
  12  12   3       88.59       78.75     14.32 o 
  13  12   3       38.51       21.79     14.60 o 
  14  12   3      131.37      122.93     18.11 o 
  15  12   3        8.25       13.39     17.83 o 
   1  13   3       15.87       31.14      6.34 o 
   2  13   3       14.04       41.06      6.81 o 
   3  13   3     1494.09     1417.34     16.12 o 
   4  13   3      183.49      183.37      8.00 o 
   5  13   3     1136.63     1158.35     14.80 o 
   6  13   3      504.37      401.42     13.38 o 
   7  13   3     1312.44     1457.18     16.62 o 
   8  13   3      441.03      363.73     14.22 o 
   9  13   3     1108.98     1051.66     19.98 o 
  10  13   3      305.75      264.31     15.22 o 
  11  13   3      719.43      779.17     22.95 o 
  12  13   3        0.26       -6.51     13.75 o 
  13  13   3       27.31       29.26     17.00 o 
  14  13   3       63.86       36.75     17.62 o 
   0  14   3     4761.86     5298.06     47.60 o 
   1  14   3     4543.63     4480.93     30.35 o 
   2  14   3       33.08       -3.41      7.31 o 
   3  14   3     2198.04     2219.16     23.80 o 
   4  14   3      424.26      423.93     12.25 o 
   5  14   3     3918.68     3734.55     28.20 o 
   6  14   3       46.10      124.79      8.97 o 
   7  14   3     3017.12     3084.72     25.32 o 
   8  14   3        0.79        5.40      8.67 o 
   9  14   3      878.47      927.69     19.81 o 
  10  14   3      148.77       92.58     13.71 o 
  11  14   3     2668.72     2856.79     44.18 o 
  12  14   3       12.89        3.25     14.88 o 
  13  14   3     4238.64     4322.95     54.97 o 
  14  14   3     1198.82     1259.67     32.57 o 
   1  15   3       90.31       91.64      9.78 o 
   2  15   3     3817.84     3885.76     30.54 o 
   3  15   3      609.27      647.59     15.28 o 
   4  15   3     3166.38     3105.09     27.40 o 
   5  15   3      820.54      774.46     16.75 o 
   6  15   3       13.49       -8.80      8.80 o 
   7  15   3       35.52       18.59      9.32 o 
   8  15   3      447.98      411.87     15.78 o 
   9  15   3       17.18        1.30     11.75 o 
  10  15   3      233.58      218.93     18.28 o 
  11  15   3     3362.93     3502.72     39.79 o 
  12  15   3        0.51       -9.97     18.05 o 
  13  15   3       78.14      103.63     18.90 o 
   0  16   3      941.51      752.97     25.29 o 
   1  16   3     1422.98     1265.77     20.07 o 
   2  16   3      279.38      248.88     11.47 o 
   3  16   3     5074.51     4905.85     36.44 o 
   4  16   3      186.91      189.06     10.91 o 
   5  16   3      398.33      403.09     14.77 o 
   6  16   3        4.27        4.20      9.81 o 
   7  16   3     1779.51     1704.29     22.73 o 
   8  16   3      621.05      750.02     19.40 o 
   9  16   3      420.77      438.77     18.71 o 
  10  16   3        7.87      -12.60     13.75 o 
  11  16   3      169.17      161.29     17.62 o 
  12  16   3       17.78       46.23     18.45 o 
  13  16   3       29.85        4.00     21.37 o 
   1  17   3    12797.94    12551.56     74.16 o 
   2  17   3      518.03      523.22     19.21 o 
   3  17   3     9527.12     9202.03     59.22 o 
   4  17   3        0.94       -6.94      9.77 o 
   5  17   3     4102.68     4124.64     34.44 o 
   6  17   3      850.51      803.51     21.32 o 
   7  17   3     3715.19     3793.39     39.49 o 
   8  17   3      165.07      137.55     12.66 o 
   9  17   3     3079.80     3062.17     39.83 o 
  10  17   3       55.39       59.37     16.07 o 
  11  17   3     3728.67     3906.39     59.84 o 
  12  17   3      194.35      174.46     27.37 o 
   0  18   3     6822.22     6913.77     70.22 o 
   1  18   3     2793.76     2871.48     29.98 o 
   2  18   3      157.04      183.36     12.83 o 
   3  18   3     3196.29     3215.11     32.29 o 
   4  18   3      380.25      430.04     17.06 o 
   5  18   3     1695.36     1649.17     25.13 o 
   6  18   3       40.44       28.90     11.86 o 
   7  18   3     2377.61     2294.39     33.09 o 
   8  18   3        9.46       -6.20     13.55 o 
   9  18   3      386.10      388.39     21.97 o 
  10  18   3       12.45      -13.66     17.51 o 
  11  18   3     1360.32     1442.45     44.80 o 
   1  19   3      392.83      351.07     15.50 o 
   2  19   3      275.04      264.06     14.38 o 
   3  19   3       81.30       73.21     12.33 o 
   4  19   3       30.15       21.76     11.90 o 
   5  19   3        4.12      -11.52     11.54 o 
   6  19   3      526.27      558.91     20.68 o 
   7  19   3      400.87      334.91     18.16 o 
   8  19   3      100.39       94.11     15.80 o 
   9  19   3       30.47       28.95     20.23 o 
  10  19   3       77.16       68.16     22.21 o 
   0  20   3        0.12      -10.07     21.75 o 
   1  20   3     1048.37     1044.14     23.29 o 
   2  20   3      448.23      388.00     16.99 o 
   3  20   3     3633.05     3907.37     45.82 o 
   4  20   3        1.40       -2.07     13.27 o 
   5  20   3      592.61      615.45     22.28 o 
   6  20   3        1.11      -12.72     14.60 o 
   7  20   3     2171.52     2350.62     35.33 o 
   8  20   3       27.04       37.55     15.73 o 
   9  20   3     1898.30     2025.75     44.50 o 
   1  21   3      621.20      670.29     22.02 o 
   2  21   3      136.01      100.09     14.99 o 
   3  21   3      502.13      593.14     22.73 o 
   4  21   3       26.71       22.69     14.19 o 
   5  21   3      486.32      517.00     22.12 o 
   6  21   3      233.63      203.30     18.12 o 
   7  21   3      819.24      873.55     27.52 o 
   8  21   3       62.60       65.93     17.91 o 
   0  22   3      662.09      747.06     38.21 o 
   1  22   3      466.91      396.05     20.34 o 
   2  22   3        0.63      -15.26     15.26 o 
   3  22   3       16.01       31.85     16.47 o 
   4  22   3      555.49      578.42     25.37 o 
   5  22   3      388.09      375.14     21.87 o 
   6  22   3        0.41      -16.34     16.34 o 
   1  23   3      390.44      426.97     26.08 o 
   2  23   3        4.92       -7.45     16.51 o 
   3  23   3      929.35     1038.24     29.51 o 
   4  23   3      211.96      210.20     19.12 o 
   0   0   4    52702.43    53173.10    386.55 o 
   1   0   4    11336.38    11694.76     60.91 o 
   2   0   4    23569.01    24305.64    133.36 o 
   3   0   4    45047.90    48220.70    244.22 o 
   4   0   4    32937.87    36954.78    189.59 o 
   5   0   4    15016.71    15122.96     88.18 o 
   6   0   4     8077.46     9246.23     63.05 o 
   7   0   4     2584.35     2062.46     20.97 o 
   8   0   4     1535.16     1074.41     20.20 o 
   9   0   4    11373.15    11001.30     71.77 o 
  10   0   4      602.58      679.40     18.91 o 
  11   0   4     3449.83     3426.81     37.52 o 
  12   0   4      613.96      625.30     20.69 o 
  13   0   4    13157.50    13263.91    110.31 o 
  14   0   4     1218.04     1241.55     32.39 o 
  15   0   4     1370.67     1391.38     32.13 o 
  16   0   4      633.69      617.80     30.77 o 
  17   0   4     3451.94     3554.58     54.66 o 
   1   1   4     3558.19     3480.37     15.11 o 
   2   1   4    23592.26    24331.91     91.17 o 
   3   1   4    12814.89    12744.56     51.36 o 
   4   1   4     9400.09    10366.99     39.09 o 
   5   1   4     9107.45     9070.99     35.38 o 
   6   1   4      426.44      729.82     10.14 o 
   7   1   4     1588.98     1615.16     12.85 o 
   8   1   4     4372.92     4394.28     24.66 o 
   9   1   4     4072.62     3828.66     25.23 o 
  10   1   4     2351.23     2929.07     23.56 o 
  11   1   4     2875.19     3191.70     25.78 o 
  12   1   4       18.70        7.73      8.70 o 
  13   1   4      682.10      673.16     18.35 o 
  14   1   4      297.54      270.38     13.51 o 
  15   1   4      534.69      549.23     20.48 o 
  16   1   4       27.13       15.49     12.35 o 
  17   1   4     1351.47     1400.80     26.78 o 
   0   2   4    60781.44    62408.91    339.64 o 
   1   2   4       14.00       11.32      2.36 o 
   2   2   4    48071.91    49331.71    176.04 o 
   3   2   4       62.11      105.29      3.70 o 
   4   2   4    20030.61    22573.73     89.03 o 
   5   2   4      300.28      341.78      5.61 o 
   6   2   4        0.02       17.46      3.89 o 
   7   2   4       38.70       25.89      3.92 o 
   8   2   4     1336.05     1939.31     15.25 o 
   9   2   4     4108.48     4686.25     26.76 o 
  10   2   4     1759.02     2194.82     21.43 o 
  11   2   4      792.75     1041.81     15.29 o 
  12   2   4     1446.49     1610.48     20.06 o 
  13   2   4      235.85      256.93     13.66 o 
  14   2   4       10.22        3.39     11.27 o 
  15   2   4       68.61       67.23     12.95 o 
  16   2   4     1377.67     1335.53     25.84 o 
  17   2   4       52.00       29.05     13.92 o 
   1   3   4   108328.79   110085.69    563.37 o 
   2   3   4     1340.04     1295.91      8.05 o 
   3   3   4    34190.26    35719.46    129.03 o 
   4   3   4     4898.36     4727.82     21.66 o 
   5   3   4    13201.96    13028.69     50.90 o 
   6   3   4    12439.29    12154.55     48.55 o 
   7   3   4    14104.57    12903.67     51.87 o 
   8   3   4      251.22      197.80      8.31 o 
   9   3   4     8236.09     6995.89     34.62 o 
  10   3   4     8060.83     7905.44     44.39 o 
  11   3   4     4483.08     3970.82     33.78 o 
  12   3   4       36.18       26.60      9.46 o 
  13   3   4     5624.17     5087.30     36.88 o 
  14   3   4     1578.50     1504.17     23.98 o 
  15   3   4     1353.81     1341.53     24.66 o 
  16   3   4       21.75       10.28     13.72 o 
  17   3   4     1808.00     1794.91     29.52 o 
   0   4   4    97140.33    99685.93    506.42 o 
   1   4   4    47744.20    49290.79    176.43 o 
   2   4   4     4528.32     4797.55     21.20 o 
   3   4   4     8057.21     8207.55     32.88 o 
   4   4   4     9138.01     9824.96     40.49 o 
   5   4   4    14488.41    14441.76     57.84 o 
   6   4   4     1783.59     1963.48     12.99 o 
   7   4   4     3983.38     3481.09     18.89 o 
   8   4   4      479.79      496.19      9.49 o 
   9   4   4     2637.65     2702.99     20.18 o 
  10   4   4     1302.90     1133.71     19.83 o 
  11   4   4     3841.94     3866.07     28.69 o 
  12   4   4      344.95      342.79     13.70 o 
  13   4   4     2627.19     2841.29     28.17 o 
  14   4   4       16.65       13.00     10.71 o 
  15   4   4      209.08      228.55     15.26 o 
  16   4   4      105.40      104.45     14.62 o 
  17   4   4     1164.97     1195.95     28.07 o 
   1   5   4    27588.49    28637.97    104.28 o 
   2   5   4     2108.39     2171.57     11.64 o 
   3   5   4     3281.45     3405.31     16.61 o 
   4   5   4     3477.29     3356.58     17.45 o 
   5   5   4     8960.18     9151.63     37.92 o 
   6   5   4     5087.77     6135.43     28.00 o 
   7   5   4     1623.35     1631.96     12.63 o 
   8   5   4      678.70      736.22     10.27 o 
   9   5   4      139.69       86.46      6.71 o 
  10   5   4     2511.51     2724.97     22.98 o 
  11   5   4     1023.11      994.17     19.90 o 
  12   5   4     3215.17     3137.05     28.48 o 
  13   5   4     7365.21     7272.31     48.34 o 
  14   5   4       39.83       35.83     11.57 o 
  15   5   4       54.80       73.10     13.14 o 
  16   5   4      110.95       80.16     14.50 o 
  17   5   4      935.30      974.43     28.46 o 
   0   6   4    13930.63    15978.31     99.04 o 
   1   6   4    10330.29    10631.13     41.63 o 
   2   6   4       15.60       99.65      4.39 o 
   3   6   4    25534.10    26901.25     99.39 o 
   4   6   4      690.07      465.45      7.08 o 
   5   6   4     4871.17     4438.69     21.87 o 
   6   6   4      846.80      812.37      9.25 o 
   7   6   4    12388.41    12978.11     51.56 o 
   8   6   4      414.30      288.08      8.08 o 
   9   6   4    13504.00    12665.67     64.08 o 
  10   6   4      841.50      953.38     15.54 o 
  11   6   4     5523.42     5587.58     38.24 o 
  12   6   4      338.10      324.01     13.27 o 
  13   6   4     6612.53     6661.38     46.14 o 
  14   6   4      136.25      143.70     12.58 o 
  15   6   4     1991.26     1986.45     32.60 o 
  16   6   4      446.35      524.20     21.03 o 
  17   6   4     1713.07     1647.06     33.41 o 
   1   7   4     9192.70     9087.18     38.37 o 
   2   7   4     7712.80     7718.81     32.61 o 
   3   7   4      830.27      561.06      7.57 o 
   4   7   4      509.24      545.21      7.60 o 
   5   7   4    20074.08    22155.91     84.50 o 
   6   7   4      409.27      638.89      8.98 o 
   7   7   4       37.92       25.92      4.89 o 
   8   7   4       52.64       42.01      5.46 o 
   9   7   4     5008.11     5154.73     29.76 o 
  10   7   4       51.36       56.58      8.87 o 
  11   7   4      375.50      347.11     13.46 o 
  12   7   4     3524.94     3572.22     36.43 o 
  13   7   4     3804.01     3898.91     35.75 o 
  14   7   4      312.27      286.91     15.20 o 
  15   7   4       11.64        0.25     13.83 o 
  16   7   4       91.34       36.97     16.59 o 
   0   8   4      700.04      610.69     12.83 o 
   1   8   4     1419.78     1743.84     12.01 o 
   2   8   4     3598.92     3926.92     20.40 o 
   3   8   4     2165.38     2831.75     16.86 o 
   4   8   4     1717.93     2019.21     13.60 o 
   5   8   4      414.06      476.76      8.25 o 
   6   8   4     1015.53     1014.25     10.62 o 
   7   8   4       24.09        1.64      5.14 o 
   8   8   4       67.39       31.20      5.53 o 
   9   8   4       69.21       94.63      7.36 o 
  10   8   4      796.51      607.45     15.71 o 
  11   8   4       22.33        8.22      9.76 o 
  12   8   4     1082.74     1077.18     24.26 o 
  13   8   4      676.50      708.51     19.76 o 
  14   8   4     1250.16     1208.83     23.89 o 
  15   8   4      129.33      135.71     15.32 o 
  16   8   4        4.34      -11.41     17.15 o 
   1   9   4      159.07      131.77      4.97 o 
   2   9   4     5740.40     5400.27     26.48 o 
   3   9   4     9826.71     9748.92     42.56 o 
   4   9   4       13.54       57.17      4.44 o 
   5   9   4     3265.58     3505.54     19.21 o 
   6   9   4    15196.95    15686.63     65.78 o 
   7   9   4    16054.35    15840.95     67.17 o 
   8   9   4      729.20      890.84     12.31 o 
   9   9   4      223.02      278.28     10.20 o 
  10   9   4     4186.80     4309.35     35.35 o 
  11   9   4      169.87      152.06     11.61 o 
  12   9   4       77.04       62.18     12.23 o 
  13   9   4      381.57      359.33     17.40 o 
  14   9   4     3870.28     3891.62     39.60 o 
  15   9   4     1729.66     1844.48     32.41 o 
  16   9   4        0.04      -19.48     19.48 o 
   0  10   4     1025.02     1365.42     14.37 o 
   1  10   4     2862.28     2629.83     16.47 o 
   2  10   4       11.55       11.98      4.54 o 
   3  10   4     3036.45     2616.78     19.22 o 
   4  10   4     2529.44     2306.48     16.14 o 
   5  10   4    12884.67    12125.81     52.86 o 
   6  10   4      210.87      332.06      9.56 o 
   7  10   4     3508.51     3482.66     22.56 o 
   8  10   4     8567.61     8876.46     43.02 o 
   9  10   4     5280.80     5362.48     35.15 o 
  10  10   4     4264.03     4239.64     36.86 o 
  11  10   4      442.55      453.57     18.42 o 
  12  10   4     5350.73     5274.00     44.51 o 
  13  10   4     2607.09     2612.80     34.99 o 
  14  10   4        0.01       -4.37     14.44 o 
  15  10   4     1037.60     1125.55     41.45 o 
  16  10   4     1718.98     1731.22     38.57 o 
   1  11   4     1020.83     1565.70     12.98 o 
   2  11   4     2382.63     2451.75     16.48 o 
   3  11   4     3314.09     3251.36     20.02 o 
   4  11   4      909.67      732.52     10.72 o 
   5  11   4     1427.58     1808.88     15.97 o 
   6  11   4      330.26      222.12      8.11 o 
   7  11   4        5.52       22.33      6.86 o 
   8  11   4      123.65      155.61      8.14 o 
   9  11   4     2111.68     2174.05     22.12 o 
  10  11   4     1850.60     1753.21     24.67 o 
  11  11   4      250.33      259.95     15.08 o 
  12  11   4       40.36       31.79     13.59 o 
  13  11   4       26.68       10.61     14.06 o 
  14  11   4        6.84       13.57     14.94 o 
  15  11   4       53.96       53.77     18.50 o 
   0  12   4     2713.42     2471.98     25.79 o 
   1  12   4     8227.22     7966.94     39.29 o 
   2  12   4        7.29       -0.67      5.33 o 
   3  12   4     3834.38     3261.11     20.71 o 
   4  12   4      610.35      525.02     10.83 o 
   5  12   4     1100.16      992.63     17.39 o 
   6  12   4        2.58       -6.53      6.53 o 
   7  12   4     6423.44     6219.68     35.29 o 
   8  12   4      436.29      363.76     12.76 o 
   9  12   4       87.65      102.38     10.89 o 
  10  12   4      200.47      190.71     13.63 o 
  11  12   4     6964.80     6767.62     55.61 o 
  12  12   4     1003.62      993.63     26.47 o 
  13  12   4     2597.91     2667.95     35.95 o 
  14  12   4       20.75       15.92     16.49 o 
  15  12   4     1134.31     1148.85     31.90 o 
   1  13   4     6205.40     6671.39     51.90 o 
   2  13   4     4913.92     5070.44     30.49 o 
   3  13   4     6692.68     7016.13     38.51 o 
   4  13   4     1820.16     1446.65     16.38 o 
   5  13   4     6492.08     6076.10     35.65 o 
   6  13   4     1621.14     1522.07     17.62 o 
   7  13   4     2986.04     3176.78     26.01 o 
   8  13   4      408.68      315.63     12.05 o 
   9  13   4     2314.30     2292.94     26.56 o 
  10  13   4       49.24       31.72     12.82 o 
  11  13   4     4248.17     4355.13     43.39 o 
  12  13   4       43.48       26.74     14.30 o 
  13  13   4      740.93      722.65     24.65 o 
  14  13   4      292.41      314.99     21.20 o 
   0  14   4     1940.03     2227.36     29.85 o 
   1  14   4     1971.82     1989.54     19.87 o 
   2  14   4     1626.09     1730.19     18.51 o 
   3  14   4     1688.75     1919.73     19.49 o 
   4  14   4       31.81       56.58      8.34 o 
   5  14   4      623.26      549.08     14.07 o 
   6  14   4       38.72        6.94      8.20 o 
   7  14   4       47.12       37.86      8.65 o 
   8  14   4       67.46       61.00      9.85 o 
   9  14   4      648.77      626.92     21.47 o 
  10  14   4      400.07      324.70     16.24 o 
  11  14   4       21.55       38.86     14.35 o 
  12  14   4      125.55       75.61     15.50 o 
  13  14   4       29.10       43.49     16.07 o 
  14  14   4      223.75      274.61     21.51 o 
   1  15   4     5049.81     4719.54     34.20 o 
   2  15   4     1975.99     2158.50     22.53 o 
   3  15   4     2589.21     2795.42     25.79 o 
   4  15   4      208.29      192.17     10.69 o 
   5  15   4      432.44      351.68     12.84 o 
   6  15   4     1429.73     1305.12     18.67 o 
   7  15   4     2037.24     2271.87     22.93 o 
   8  15   4       91.20       61.91     10.69 o 
   9  15   4      947.90      943.66     21.64 o 
  10  15   4       46.31       12.88     13.01 o 
  11  15   4     1181.34     1257.51     27.33 o 
  12  15   4      119.36       86.17     16.01 o 
  13  15   4      451.54      430.02     22.65 o 
   0  16   4     1695.44     1599.99     35.40 o 
   1  16   4     5586.57     5508.77     41.02 o 
   2  16   4     1282.18     1238.15     19.94 o 
   3  16   4     3102.26     3153.85     33.96 o 
   4  16   4     1636.90     1605.68     21.03 o 
   5  16   4     1023.38      854.42     18.91 o 
   6  16   4     3709.73     3645.37     31.38 o 
   7  16   4     1175.22     1326.95     21.19 o 
   8  16   4     1999.56     2053.22     25.19 o 
   9  16   4     1152.68     1131.21     25.89 o 
  10  16   4      626.05      544.13     22.32 o 
  11  16   4     3041.53     3128.53     42.17 o 
  12  16   4      772.83      774.47     28.25 o 
  13  16   4      551.60      555.58     29.46 o 
   1  17   4     2256.65     2300.97     28.05 o 
   2  17   4      299.65      273.32     13.40 o 
   3  17   4       44.74       76.27     11.40 o 
   4  17   4      106.07       85.74     11.44 o 
   5  17   4      141.24      121.76     12.16 o 
   6  17   4     1372.85     1351.51     24.60 o 
   7  17   4        4.12        2.48     12.09 o 
   8  17   4      685.82      596.49     20.59 o 
   9  17   4        0.28       11.24     14.41 o 
  10  17   4      195.46      219.03     22.89 o 
  11  17   4      220.24      217.02     20.34 o 
  12  17   4        7.61       18.33     24.51 o 
   0  18   4      876.00      882.98     36.15 o 
   1  18   4      418.91      377.05     17.71 o 
   2  18   4        6.75       11.72     10.86 o 
   3  18   4     1866.52     1694.16     24.77 o 
   4  18   4      324.88      317.91     17.31 o 
   5  18   4     2349.75     2420.54     28.78 o 
   6  18   4      146.97      165.53     14.26 o 
   7  18   4     3591.93     3509.62     37.57 o 
   8  18   4     3119.81     3200.58     38.87 o 
   9  18   4     1452.61     1481.95     33.75 o 
  10  18   4        4.67      -12.67     22.13 o 
  11  18   4      153.00      152.21     25.37 o 
   1  19   4      948.83     1000.68     21.36 o 
   2  19   4      954.15      911.12     21.17 o 
   3  19   4     2487.97     2418.39     29.65 o 
   4  19   4        4.13       -1.10     11.47 o 
   5  19   4     1265.08     1396.60     23.97 o 
   6  19   4      222.06      206.16     15.44 o 
   7  19   4     2413.66     2422.77     33.19 o 
   8  19   4        4.14       13.40     16.24 o 
   9  19   4      678.78      791.11     39.39 o 
  10  19   4      140.96      169.43     27.20 o 
   0  20   4      144.12      148.05     19.17 o 
   1  20   4      143.43      128.81     13.53 o 
   2  20   4        8.80       -8.22     12.16 o 
   3  20   4       42.42       36.21     12.91 o 
   4  20   4      117.11      113.07     13.78 o 
   5  20   4       36.28        8.83     15.05 o 
   6  20   4        2.51        4.06     14.86 o 
   7  20   4       58.06       46.36     16.01 o 
   8  20   4       60.82       67.49     18.06 o 
   9  20   4      318.34      359.88     26.92 o 
   1  21   4     1051.68      986.67     23.37 o 
   2  21   4     1102.29     1061.74     25.69 o 
   3  21   4      388.27      368.28     24.68 o 
   4  21   4        0.30      -13.22     14.26 o 
   5  21   4      180.47      151.23     16.87 o 
   6  21   4      116.07      146.09     17.26 o 
   7  21   4      623.41      655.28     25.91 o 
   8  21   4      528.15      585.78     27.24 o 
   0  22   4      357.09      356.29     27.71 o 
   1  22   4     1225.18     1390.57     30.34 o 
   2  22   4       18.31        6.77     14.76 o 
   3  22   4     1517.63     1628.55     30.10 o 
   4  22   4       58.42       27.62     16.51 o 
   5  22   4     1518.45     1667.83     39.95 o 
   6  22   4       19.08       11.31     16.79 o 
   1  23   4        8.78        7.43     16.65 o 
   2  23   4      120.41      124.09     18.21 o 
   3  23   4      310.35      252.60     20.09 o 
   4  23   4       45.14       39.11     19.39 o 
   1   1   5      430.18      454.79      4.52 o 
   2   1   5     3104.95     2639.54     13.25 o 
   3   1   5      134.51      188.88      3.96 o 
   4   1   5     2995.68     2996.58     15.27 o 
   5   1   5     3864.65     4108.67     19.77 o 
   6   1   5     8832.79     8149.26     35.56 o 
   7   1   5     4095.51     4086.71     23.71 o 
   8   1   5      430.33      391.71      9.04 o 
   9   1   5      564.47      419.58     10.02 o 
  10   1   5    14990.31    14853.89     72.58 o 
  11   1   5     3312.33     2981.05     24.98 o 
  12   1   5       13.37        4.91      9.18 o 
  13   1   5     3437.44     3377.10     32.41 o 
  14   1   5     1958.47     1944.71     25.39 o 
  15   1   5      401.87      362.27     16.85 o 
  16   1   5       87.80       58.78     14.18 o 
  17   1   5      867.34      938.70     23.71 o 
   0   2   5    87090.89    87800.35   1009.67 o 
   1   2   5    29180.21    29264.30    105.54 o 
   2   2   5     3318.27     3460.18     16.21 o 
   3   2   5       45.34      117.14      3.28 o 
   4   2   5    32190.08    32043.79    116.86 o 
   5   2   5    14021.32    13875.81     53.84 o 
   6   2   5       28.42       22.10      3.28 o 
   7   2   5     3043.70     3613.95     19.81 o 
   8   2   5    14978.39    14153.42     61.83 o 
   9   2   5     3837.48     4062.78     23.76 o 
  10   2   5      517.74      574.10     12.73 o 
  11   2   5      243.42      242.28     10.10 o 
  12   2   5     4691.60     4496.87     34.46 o 
  13   2   5     3131.01     3051.78     29.60 o 
  14   2   5      859.79      726.06     20.07 o 
  15   2   5      356.84      325.71     15.93 o 
  16   2   5      730.93      765.09     24.32 o 
  17   2   5     1028.35     1066.01     25.32 o 
   1   3   5    16712.68    17063.59     65.41 o 
   2   3   5    27282.84    28305.51    102.86 o 
   3   3   5      507.54      331.72      6.24 o 
   4   3   5     7540.68     7741.75     31.90 o 
   5   3   5      557.69      476.94      6.78 o 
   6   3   5     1744.79     1603.73     12.07 o 
   7   3   5     1142.53     1290.55     10.36 o 
   8   3   5      246.79      254.00      8.60 o 
   9   3   5     1770.70     1932.93     16.52 o 
  10   3   5       15.75       56.72      7.53 o 
  11   3   5     1785.36     1805.26     20.04 o 
  12   3   5      215.93      174.74     10.22 o 
  13   3   5      829.67      729.55     19.27 o 
  14   3   5      424.09      420.34     17.58 o 
  15   3   5       56.27       25.69     13.08 o 
  16   3   5      645.16      620.81     21.39 o 
  17   3   5        1.50        5.01     14.38 o 
   0   4   5    47777.00    48726.08    246.61 o 
   1   4   5     3305.60     3505.06     17.26 o 
   2   4   5     1428.33     2008.51     10.94 o 
   3   4   5     6291.02     6372.06     26.81 o 
   4   4   5    42783.91    44364.86    160.47 o 
   5   4   5     2395.77     2195.38     13.21 o 
   6   4   5     1956.78     1861.25     12.65 o 
   7   4   5      514.72      559.93      8.02 o 
   8   4   5    15389.69    15350.08     66.70 o 
   9   4   5     6474.26     6733.03     35.24 o 
  10   4   5     1889.51     1984.12     19.74 o 
  11   4   5      251.06      357.31     13.12 o 
  12   4   5     7924.60     7926.20     49.73 o 
  13   4   5      296.63      339.27     13.25 o 
  14   4   5        0.44      -11.61     11.61 o 
  15   4   5     3308.09     3408.09     35.65 o 
  16   4   5     3006.94     2926.97     36.75 o 
  17   4   5      634.07      661.52     23.04 o 
   1   5   5     1835.57     1833.60     10.71 o 
   2   5   5     1734.83     1493.87     12.42 o 
   3   5   5    14315.16    13784.25     53.16 o 
   4   5   5     4438.21     4026.07     19.58 o 
   5   5   5     1051.64     1115.23      9.97 o 
   6   5   5     9625.04     9026.57     39.57 o 
   7   5   5       14.84       19.99      4.37 o 
   8   5   5      911.02      900.86     12.34 o 
   9   5   5     6289.14     5616.77     31.26 o 
  10   5   5     6399.10     6435.07     40.85 o 
  11   5   5     1143.02     1043.73     20.83 o 
  12   5   5      141.97      104.76     10.72 o 
  13   5   5     2140.53     2165.37     25.65 o 
  14   5   5     3894.21     4009.37     35.86 o 
  15   5   5     1432.07     1473.34     38.18 o 
  16   5   5       70.36       82.09     14.32 o 
  17   5   5       17.65        8.45     15.80 o 
   0   6   5      881.96      816.68      9.86 o 
   1   6   5     3048.87     3299.67     16.02 o 
   2   6   5      743.85      688.80      7.04 o 
   3   6   5      264.54      588.34      8.35 o 
   4   6   5       61.94       26.90      3.62 o 
   5   6   5     1232.79     1123.74     10.61 o 
   6   6   5     4701.99     5437.37     26.10 o 
   7   6   5      258.22      229.56      8.40 o 
   8   6   5      349.63      454.44     12.64 o 
   9   6   5     1197.80     1150.05     13.92 o 
  10   6   5      453.56      472.64     14.00 o 
  11   6   5      333.96      290.47     13.30 o 
  12   6   5        2.25       -4.34      9.66 o 
  13   6   5       67.59       54.25     11.26 o 
  14   6   5      167.53      123.08     13.90 o 
  15   6   5       41.94      -12.80     12.80 o 
  16   6   5       33.88       45.68     15.19 o 
  17   6   5      317.05      328.39     20.77 o 
   1   7   5    11940.23    11826.49     46.62 o 
   2   7   5     9090.69     8013.78     33.50 o 
   3   7   5     4596.08     4719.80     22.22 o 
   4   7   5      912.29     1215.05     10.92 o 
   5   7   5      913.91      902.87      9.75 o 
   6   7   5     3499.98     3129.25     18.28 o 
   7   7   5     1841.01     1900.35     14.42 o 
   8   7   5      114.34      125.12      6.57 o 
   9   7   5     1532.92     1439.62     17.66 o 
  10   7   5      206.32      182.26      9.98 o 
  11   7   5       41.11       37.20      9.69 o 
  12   7   5     1519.44     1585.15     21.78 o 
  13   7   5      368.15      324.82     14.58 o 
  14   7   5      451.99      468.66     18.52 o 
  15   7   5      552.95      576.90     22.04 o 
  16   7   5       60.79       60.46     14.65 o 
   0   8   5    19596.20    19571.14    105.01 o 
   1   8   5     1698.43     1384.61     10.75 o 
   2   8   5    10083.27    11006.70     44.89 o 
   3   8   5    18589.27    19303.68     73.94 o 
   4   8   5    22671.98    22799.38     84.35 o 
   5   8   5     3903.71     3478.40     19.08 o 
   6   8   5     1502.45     1639.85     13.18 o 
   7   8   5     6996.53     7311.74     34.24 o 
   8   8   5     4640.80     3985.76     22.96 o 
   9   8   5     6806.77     6860.33     38.66 o 
  10   8   5       58.57       74.22     10.06 o 
  11   8   5      217.91      183.37     11.89 o 
  12   8   5     5852.15     5583.37     42.84 o 
  13   8   5       10.38       -0.14     11.35 o 
  14   8   5        0.04       20.10     12.56 o 
  15   8   5     1618.41     1659.07     30.67 o 
  16   8   5     1966.00     2087.29     40.78 o 
   1   9   5      128.50       44.70      4.34 o 
   2   9   5     4830.83     5440.18     26.70 o 
   3   9   5     1079.02     1182.88     11.17 o 
   4   9   5       39.36       73.88      5.14 o 
   5   9   5       54.05       24.21      5.02 o 
   6   9   5     5589.52     5887.17     30.36 o 
   7   9   5      823.64     1267.86     13.67 o 
   8   9   5       34.48       57.43      6.57 o 
   9   9   5      509.01      476.27     15.09 o 
  10   9   5     6362.98     6619.42     45.51 o 
  11   9   5      581.20      605.36     17.09 o 
  12   9   5      173.73      130.24     13.97 o 
  13   9   5       86.42       79.08     13.02 o 
  14   9   5     3228.71     3295.66     38.81 o 
  15   9   5      615.30      594.50     26.36 o 
  16   9   5       19.49       53.88     20.97 o 
   0  10   5     3232.52     3459.83     34.15 o 
   1  10   5     3487.14     3202.17     18.99 o 
   2  10   5        0.29       -1.62      4.31 o 
   3  10   5      502.44      263.90      7.88 o 
   4  10   5     4093.58     4301.39     24.31 o 
   5  10   5       47.20      145.99      6.14 o 
   6  10   5      431.51      585.30     11.94 o 
   7  10   5     1814.04     1585.13     15.43 o 
   8  10   5     1015.47     1100.76     14.02 o 
   9  10   5      573.96      637.52     13.84 o 
  10  10   5      478.74      523.88     17.84 o 
  11  10   5      780.92      718.40     21.20 o 
  12  10   5     3699.53     3768.00     42.46 o 
  13  10   5      120.88      101.48     15.18 o 
  14  10   5      206.88      211.68     17.55 o 
  15  10   5        3.00       -6.62     16.72 o 
   1  11   5     2423.42     2274.08     15.83 o 
   2  11   5    16712.25    16145.51     66.95 o 
   3  11   5     6477.14     6058.98     32.31 o 
   4  11   5       95.02       41.58      5.74 o 
   5  11   5     4741.78     5215.92     31.02 o 
   6  11   5    15065.56    15319.43     65.75 o 
   7  11   5     4121.93     3766.02     29.27 o 
   8  11   5      436.44      446.17     13.33 o 
   9  11   5     6699.80     7200.42     48.28 o 
  10  11   5     8160.06     8379.55     61.71 o 
  11  11   5     1989.11     1823.73     27.90 o 
  12  11   5       55.59       48.98     13.93 o 
  13  11   5      464.31      510.89     22.10 o 
  14  11   5     6169.45     6097.65     70.49 o 
  15  11   5     1810.23     1729.90     35.85 o 
   0  12   5     2856.74     2470.10     33.49 o 
   1  12   5      158.53      229.63      7.99 o 
   2  12   5      473.49      448.12     10.05 o 
   3  12   5      885.44      816.16     11.24 o 
   4  12   5     2020.52     1865.40     15.85 o 
   5  12   5      178.40      248.82      9.59 o 
   6  12   5      166.05      154.44      8.31 o 
   7  12   5      422.47      328.64     11.58 o 
   8  12   5      136.51      162.40      9.90 o 
   9  12   5      126.51      123.72     11.34 o 
  10  12   5      201.19      234.31     14.72 o 
  11  12   5       45.92       32.61     13.10 o 
  12  12   5      108.42       88.97     15.02 o 
  13  12   5      975.19      974.12     25.98 o 
  14  12   5      352.85      425.47     24.24 o 
  15  12   5      670.71      727.24     30.00 o 
   1  13   5      599.88      569.19     11.23 o 
   2  13   5     2514.15     2441.57     21.07 o 
   3  13   5     1235.83     1571.63     17.31 o 
   4  13   5      330.18      338.25     11.95 o 
   5  13   5        6.25        9.39      7.24 o 
   6  13   5     5586.20     5380.60     32.50 o 
   7  13   5        3.99       13.57      8.08 o 
   8  13   5      416.66      421.75     13.83 o 
   9  13   5     2365.89     2290.31     26.42 o 
  10  13   5     1414.25     1387.21     23.93 o 
  11  13   5      139.43      127.81     14.75 o 
  12  13   5       42.85       11.15     14.25 o 
  13  13   5       61.59       18.92     15.59 o 
  14  13   5     1400.23     1327.80     30.03 o 
   0  14   5     3942.60     3905.09     44.53 o 
   1  14   5    11210.46    10677.87     62.54 o 
   2  14   5     1007.57     1030.83     15.28 o 
   3  14   5       25.15       12.96      7.84 o 
   4  14   5     9892.19     9837.13     53.75 o 
   5  14   5     1495.76     1326.29     17.80 o 
   6  14   5      334.94      355.32     17.58 o 
   7  14   5       50.59       67.01      9.93 o 
   8  14   5     5324.28     5370.97     39.03 o 
   9  14   5      520.75      467.40     17.19 o 
  10  14   5      210.29      233.10     14.61 o 
  11  14   5     1851.33     1742.46     29.19 o 
  12  14   5     4269.65     4323.05     45.13 o 
  13  14   5      643.85      739.82     26.26 o 
  14  14   5      121.44      134.54     19.57 o 
   1  15   5     1274.55     1228.24     24.49 o 
   2  15   5      735.52      601.68     19.20 o 
   3  15   5      740.05      675.76     16.25 o 
   4  15   5     1396.64     1470.55     18.92 o 
   5  15   5      427.07      360.16     16.73 o 
   6  15   5      424.54      457.88     17.10 o 
   7  15   5     1722.91     1831.52     22.89 o 
   8  15   5      148.58      104.10     11.86 o 
   9  15   5       72.74       73.54     12.63 o 
  10  15   5      334.22      403.07     26.25 o 
  11  15   5     2016.36     2060.31     32.04 o 
  12  15   5       55.96       86.08     16.42 o 
  13  15   5      222.84      207.27     18.89 o 
   0  16   5       96.65      121.61     15.56 o 
   1  16   5       22.66       -0.60     10.51 o 
   2  16   5      193.80      194.06     11.85 o 
   3  16   5      438.14      533.66     19.41 o 
   4  16   5       55.69       24.49     10.38 o 
   5  16   5      525.75      533.96     16.80 o 
   6  16   5        0.02       -6.86     11.28 o 
   7  16   5      436.10      470.05     16.89 o 
   8  16   5     1355.15     1386.80     28.65 o 
   9  16   5       65.66       63.53     13.30 o 
  10  16   5        6.05       14.40     15.37 o 
  11  16   5       82.51       56.30     16.81 o 
  12  16   5      479.46      477.94     23.67 o 
   1  17   5     1286.36     1243.11     21.44 o 
   2  17   5     9938.73     9985.39     63.14 o 
   3  17   5       31.75       23.26     10.66 o 
   4  17   5       57.05       73.29     11.40 o 
   5  17   5     2723.74     2696.41     29.74 o 
   6  17   5     5839.47     6101.08     49.04 o 
   7  17   5      685.93      618.06     19.15 o 
   8  17   5      469.03      480.33     20.80 o 
   9  17   5       88.85       65.30     15.57 o 
  10  17   5     2970.99     3110.66     49.13 o 
  11  17   5     1723.36     1802.96     44.21 o 
  12  17   5      129.46      145.29     21.40 o 
   0  18   5       30.59       39.30     16.27 o 
   1  18   5     2381.24     2328.49     27.93 o 
   2  18   5        0.52        3.60     10.71 o 
   3  18   5      295.79      273.70     14.04 o 
   4  18   5     1299.38     1252.29     22.70 o 
   5  18   5      140.95      164.19     13.50 o 
   6  18   5      433.30      417.12     19.78 o 
   7  18   5      127.38      107.54     13.70 o 
   8  18   5      957.74      855.61     25.30 o 
   9  18   5      174.21      216.00     23.63 o 
  10  18   5      142.87      131.66     21.76 o 
  11  18   5      638.20      633.34     33.35 o 
   1  19   5      328.66      346.44     15.06 o 
   2  19   5     2191.10     2093.01     27.56 o 
   3  19   5        2.18      -11.67     11.67 o 
   4  19   5       46.05       35.21     12.37 o 
   5  19   5      595.46      524.85     20.65 o 
   6  19   5       21.88       15.87     13.55 o 
   7  19   5      123.35      128.07     14.24 o 
   8  19   5        1.35       -7.84     14.92 o 
   9  19   5       57.46       52.23     19.20 o 
  10  19   5       57.87       39.22     23.55 o 
   0  20   5     1937.84     1999.64     43.83 o 
   1  20   5       89.47      100.77     13.17 o 
   2  20   5        1.18        4.65     12.37 o 
   3  20   5      664.26      652.65     20.76 o 
   4  20   5     1310.70     1333.49     24.92 o 
   5  20   5     1400.24     1405.44     27.30 o 
   6  20   5       21.95       -6.45     13.71 o 
   7  20   5      262.98      246.33     17.40 o 
   8  20   5     1927.71     2006.03     36.64 o 
   9  20   5      369.19      364.93     26.28 o 
   1  21   5       37.90       37.75     13.96 o 
   2  21   5     2239.00     2304.47     30.89 o 
   3  21   5       80.18       96.88     14.09 o 
   4  21   5      160.42      107.13     15.19 o 
   5  21   5        5.68       -3.79     15.69 o 
   6  21   5      699.76      752.36     26.54 o 
   7  21   5      174.57      195.43     17.30 o 
   0  22   5       55.59       58.07     20.30 o 
   1  22   5      661.85      704.68     24.45 o 
   2  22   5      364.30      364.56     19.34 o 
   3  22   5       59.95       54.71     15.49 o 
   4  22   5       84.21       77.91     17.26 o 
   5  22   5      453.95      439.18     23.90 o 
   6  22   5      204.74      219.93     19.38 o 
   1  23   5        5.21       -5.62     16.44 o 
   2  23   5     1595.19     1678.38     32.98 o 
   3  23   5       90.13       80.25     21.63 o 
   0   0   6      457.10      366.59     12.87 o 
   1   0   6     2942.28     2997.04     18.43 o 
   2   0   6     3052.91     3093.90     38.60 o 
   3   0   6    77756.79    81045.00    438.29 o 
   4   0   6    50912.48    51968.20    264.50 o 
   5   0   6    13557.01    14895.65     81.28 o 
   6   0   6       92.22       79.85      6.34 o 
   7   0   6     5358.74     5498.59     43.58 o 
   8   0   6     9794.48     9183.98     61.15 o 
   9   0   6     1868.70     2242.48     25.04 o 
  10   0   6        2.08        4.24     10.18 o 
  11   0   6      641.51      622.64     22.09 o 
  12   0   6     2293.69     2002.99     35.03 o 
  13   0   6     1842.90     1786.44     34.80 o 
  14   0   6       43.79       26.47     17.00 o 
  15   0   6     1287.60     1254.23     34.45 o 
  16   0   6     2618.50     2671.93     43.01 o 
  17   0   6       29.98       12.34     20.52 o 
   1   1   6     2828.89     3023.55     13.73 o 
   2   1   6    43651.27    44049.12    163.63 o 
   3   1   6      292.85      322.80      5.78 o 
   4   1   6     4377.94     5019.19     22.26 o 
   5   1   6      148.05      111.82      4.33 o 
   6   1   6    30219.94    31592.73    116.62 o 
   7   1   6      506.40      745.91     10.27 o 
   8   1   6     1014.38     1025.33     11.64 o 
   9   1   6       22.19       -5.57      5.57 o 
  10   1   6    10259.88    10672.83     55.48 o 
  11   1   6      379.08      374.59     13.54 o 
  12   1   6     1586.01     1601.33     22.29 o 
  13   1   6      181.18      177.06     12.50 o 
  14   1   6     2178.14     2187.88     34.20 o 
  15   1   6      436.07      401.39     18.27 o 
  16   1   6      339.62      292.56     17.47 o 
  17   1   6      171.35      158.84     15.61 o 
   0   2   6      129.84       85.46      4.71 o 
   1   2   6    26978.04    28516.68    106.74 o 
   2   2   6     4652.29     4480.86     20.39 o 
   3   2   6      736.62      824.45      7.52 o 
   4   2   6     1303.48     1555.40     13.72 o 
   5   2   6       13.33       70.64      6.72 o 
   6   2   6      556.88     1077.27     10.22 o 
   7   2   6      546.47      515.34      6.90 o 
   8   2   6     1401.26     1386.12     13.27 o 
   9   2   6      276.95      186.31      7.53 o 
  10   2   6       78.31      155.73      9.05 o 
  11   2   6      436.07      363.47     13.82 o 
  12   2   6       18.21       31.32     10.52 o 
  13   2   6       23.73       11.75     10.10 o 
  14   2   6        8.97       14.27     11.76 o 
  15   2   6        5.40        9.25     12.56 o 
  16   2   6      391.55      436.46     19.06 o 
  17   2   6       26.02        4.97     14.50 o 
   1   3   6      896.73     1012.42      8.58 o 
   2   3   6    56448.38    55469.38    198.55 o 
   3   3   6     2503.39     3036.56     15.47 o 
   4   3   6       64.70       55.11      3.46 o 
   5   3   6     2599.81     2812.21     15.27 o 
   6   3   6    17800.24    17007.36     65.94 o 
   7   3   6      265.79      323.04      7.04 o 
   8   3   6      418.44      559.44     10.10 o 
   9   3   6      367.71      428.23     10.65 o 
  10   3   6    27687.44    27749.74    125.32 o 
  11   3   6      429.24      471.04     13.71 o 
  12   3   6       35.30       12.73     10.41 o 
  13   3   6      595.29      579.59     17.92 o 
  14   3   6    14186.22    14189.42     87.44 o 
  15   3   6      372.86      366.64     18.68 o 
  16   3   6      701.53      771.44     22.62 o 
  17   3   6      105.28      108.70     16.17 o 
   0   4   6    58071.24    59526.94    376.08 o 
   1   4   6     1754.99     1902.48     11.52 o 
   2   4   6     6180.64     6853.30     28.12 o 
   3   4   6     2448.65     2958.05     14.96 o 
   4   4   6    13089.51    13335.76     52.07 o 
   5   4   6     9254.72    10154.46     41.65 o 
   6   4   6      237.38      134.82      4.81 o 
   7   4   6      255.24      203.73      5.97 o 
   8   4   6     5783.91     5556.03     30.01 o 
   9   4   6     8703.68     9588.49     46.14 o 
  10   4   6      809.21      802.15     20.24 o 
  11   4   6      428.73      358.46     13.60 o 
  12   4   6     4409.00     4276.06     32.57 o 
  13   4   6      586.02      560.71     18.47 o 
  14   4   6      302.17      321.30     15.14 o 
  15   4   6      824.13      822.34     22.06 o 
  16   4   6     4658.32     4801.83     44.03 o 
  17   4   6       78.33       69.78     15.78 o 
   1   5   6      917.04      787.37      9.30 o 
   2   5   6     8742.69     8294.54     36.05 o 
   3   5   6      657.94      710.58      7.58 o 
   4   5   6      511.32      587.80      7.47 o 
   5   5   6        8.19        4.17      3.80 o 
   6   5   6     3609.13     3371.89     18.53 o 
   7   5   6      975.00     1278.95     11.55 o 
   8   5   6       67.30      130.84      6.50 o 
   9   5   6     1987.50     1806.21     19.99 o 
  10   5   6     1609.08     1656.70     20.93 o 
  11   5   6        0.12       -8.78      8.78 o 
  12   5   6       41.37       24.74     10.01 o 
  13   5   6     2699.39     2606.13     28.09 o 
  14   5   6     2853.24     2866.13     32.06 o 
  15   5   6      520.59      459.14     19.12 o 
  16   5   6      253.33      228.84     17.04 o 
  17   5   6       54.14       69.59     16.32 o 
   0   6   6    92850.23    93377.59    472.83 o 
   1   6   6      315.14      247.89      5.08 o 
   2   6   6      925.47      700.72     10.85 o 
   3   6   6     5475.39     5738.87     25.77 o 
   4   6   6    61666.01    65745.73    236.63 o 
   5   6   6        6.08        3.50      3.95 o 
   6   6   6       29.55        3.60      4.16 o 
   7   6   6     1555.99     1561.66     12.81 o 
   8   6   6    13303.80    12950.89     58.48 o 
   9   6   6       38.21       47.42      7.27 o 
  10   6   6     1342.95     1389.27     18.78 o 
  11   6   6      206.00      154.90     10.44 o 
  12   6   6     6018.89     5756.10     49.18 o 
  13   6   6       79.42       82.16     11.56 o 
  14   6   6      152.85      147.41     13.00 o 
  15   6   6       45.64       52.55     14.23 o 
  16   6   6     1218.30     1222.27     27.14 o 
   1   7   6    11112.51    11661.10     46.14 o 
   2   7   6    12146.88    11419.76     45.63 o 
   3   7   6     9788.89    11668.89     47.08 o 
   4   7   6      261.87      440.61      7.93 o 
   5   7   6        3.03        2.17      4.01 o 
   6   7   6     2059.91     1638.25     12.98 o 
   7   7   6     1573.53     2104.58     15.22 o 
   8   7   6      818.95      697.18     11.80 o 
   9   7   6        0.65       -6.87      6.87 o 
  10   7   6     2696.76     2731.74     25.14 o 
  11   7   6        4.81       -9.16      9.16 o 
  12   7   6      142.15      178.03     12.44 o 
  13   7   6     1244.02     1182.09     22.34 o 
  14   7   6     1948.79     2087.95     33.76 o 
  15   7   6       11.03        1.08     13.55 o 
  16   7   6      138.89      107.94     17.46 o 
   0   8   6        9.47       45.70      7.35 o 
   1   8   6     2646.95     2890.87     15.53 o 
   2   8   6      255.29      199.94      5.50 o 
   3   8   6      228.88      160.83      5.08 o 
   4   8   6     2317.17     2201.33     17.96 o 
   5   8   6       56.96       96.57      5.76 o 
   6   8   6     1979.83     2210.14     15.37 o 
   7   8   6     1788.12     1736.47     14.41 o 
   8   8   6     2471.56     2627.99     20.13 o 
   9   8   6     1069.22     1049.44     15.82 o 
  10   8   6     4760.82     4853.93     43.67 o 
  11   8   6       64.31       61.03     10.81 o 
  12   8   6      309.44      232.18     12.85 o 
  13   8   6     1355.58     1253.43     28.02 o 
  14   8   6       80.08       80.52     18.27 o 
  15   8   6      374.27      372.05     25.31 o 
  16   8   6        2.91       19.11     16.46 o 
   1   9   6       43.53       73.01      4.54 o 
   2   9   6     3191.95     2478.89     15.72 o 
   3   9   6      176.55       62.58      4.74 o 
   4   9   6      156.34      166.97      6.30 o 
   5   9   6        0.38        1.60      5.33 o 
   6   9   6    16485.16    16508.11     69.22 o 
   7   9   6     3640.48     3545.80     21.72 o 
   8   9   6     1220.86     1254.48     16.20 o 
   9   9   6     1576.75     1493.08     17.46 o 
  10   9   6     8176.67     8172.16     50.38 o 
  11   9   6      198.31      155.21     12.05 o 
  12   9   6      111.98      127.57     13.42 o 
  13   9   6      291.66      249.36     16.36 o 
  14   9   6     2400.81     2455.21     34.65 o 
  15   9   6      176.38      138.12     18.83 o 
  16   9   6        6.36       34.23     18.54 o 
   0  10   6     3875.79     3485.43     31.29 o 
   1  10   6      558.35      299.04      7.58 o 
   2  10   6        3.57        8.34      4.38 o 
   3  10   6      897.35      762.21     10.03 o 
   4  10   6    10077.22     9673.73     43.84 o 
   5  10   6       18.71       -5.25      5.25 o 
   6  10   6      569.39      630.28     11.01 o 
   7  10   6      100.91       70.61      6.71 o 
   8  10   6    18612.84    18064.84     82.94 o 
   9  10   6       80.61       93.45     10.64 o 
  10  10   6       30.39       70.25     10.70 o 
  11  10   6      644.94      691.80     23.90 o 
  12  10   6     6418.93     6264.00     66.71 o 
  13  10   6        0.92      -13.16     13.16 o 
  14  10   6      394.48      402.56     19.61 o 
  15  10   6       82.44       78.26     18.19 o 
   1  11   6      372.65      500.10      8.96 o 
   2  11   6      719.80      719.98     10.34 o 
   3  11   6      454.40      765.34     10.86 o 
   4  11   6      448.93      330.37      9.24 o 
   5  11   6      126.61      118.97      7.04 o 
   6  11   6      291.95      369.24     11.08 o 
   7  11   6     3608.70     3734.92     28.00 o 
   8  11   6     1931.61     1861.65     25.51 o 
   9  11   6     2883.64     2794.69     29.85 o 
  10  11   6        7.07        2.71     10.72 o 
  11  11   6       17.01        2.33     12.91 o 
  12  11   6     2103.41     2133.18     31.42 o 
  13  11   6       49.59       26.13     14.63 o 
  14  11   6       10.38       22.75     15.62 o 
  15  11   6      170.52      128.30     20.85 o 
   0  12   6    11403.90    12346.15     79.11 o 
   1  12   6     4475.63     4552.89     26.53 o 
   2  12   6      922.59     1056.23     13.48 o 
   3  12   6       74.38       77.05      6.49 o 
   4  12   6     9549.42    10005.57     48.20 o 
   5  12   6      136.71       83.33      6.84 o 
   6  12   6     2142.99     2153.68     20.64 o 
   7  12   6      103.74      119.48      9.75 o 
   8  12   6     2916.48     2865.20     26.84 o 
   9  12   6       12.65        4.73     10.15 o 
  10  12   6     1011.22      989.06     20.38 o 
  11  12   6     2122.36     1932.64     30.17 o 
  12  12   6     7320.47     7567.00     61.54 o 
  13  12   6      557.36      527.94     22.23 o 
  14  12   6       42.03       33.20     16.33 o 
  15  12   6      140.36      161.68     20.39 o 
   1  13   6      779.20      600.33     12.96 o 
   2  13   6     9544.68     9034.58     46.63 o 
   3  13   6       24.35       13.40      7.17 o 
   4  13   6     1520.11     1539.91     18.16 o 
   5  13   6       10.57        7.82      7.63 o 
   6  13   6     5209.82     4939.66     31.99 o 
   7  13   6      306.19      293.20     15.45 o 
   8  13   6       28.56       27.49      9.61 o 
   9  13   6      310.39      331.89     14.02 o 
  10  13   6     2608.99     2612.50     29.44 o 
  11  13   6      575.38      535.12     21.64 o 
  12  13   6      110.80      100.76     15.73 o 
  13  13   6      251.31      270.08     19.08 o 
  14  13   6     1268.05     1408.66     51.23 o 
   0  14   6     1394.70     1177.22     29.30 o 
   1  14   6        0.62       -3.52      8.07 o 
   2  14   6     1103.15     1186.60     17.93 o 
   3  14   6     2755.65     2725.04     24.94 o 
   4  14   6        0.07       -1.60      8.07 o 
   5  14   6        2.85       -8.13      8.13 o 
   6  14   6        6.31        5.74      8.95 o 
   7  14   6      162.33      129.52     10.83 o 
   8  14   6      671.25      564.56     16.84 o 
   9  14   6       62.79       58.82     11.37 o 
  10  14   6        1.41       -2.17     12.01 o 
  11  14   6      569.75      592.09     23.10 o 
  12  14   6     1306.04     1296.58     38.34 o 
  13  14   6      214.27      217.35     18.27 o 
  14  14   6      105.39      110.19     17.71 o 
   1  15   6      339.69      242.77     12.18 o 
   2  15   6    10016.12     9566.13     58.86 o 
   3  15   6        3.86       -9.26      9.26 o 
   4  15   6      401.33      384.88     13.99 o 
   5  15   6       69.10       71.29      9.89 o 
   6  15   6     3272.70     3422.18     30.46 o 
   7  15   6      454.87      414.61     15.75 o 
   8  15   6       84.49       80.30     15.04 o 
   9  15   6        2.25       -3.14     11.93 o 
  10  15   6     7376.25     7533.14     65.00 o 
  11  15   6       10.80        9.10     15.63 o 
  12  15   6      251.13      278.15     19.39 o 
  13  15   6      168.83      115.68     17.71 o 
   0  16   6     7747.42     7776.53     73.50 o 
   1  16   6       43.84       27.32     10.42 o 
   2  16   6     1020.28     1013.52     19.22 o 
   3  16   6      762.71      735.46     17.88 o 
   4  16   6     3746.45     3820.61     37.12 o 
   5  16   6      274.32      243.02     13.13 o 
   6  16   6      124.81      137.11     12.56 o 
   7  16   6      140.58       92.94     12.86 o 
   8  16   6     3917.21     4040.74     38.99 o 
   9  16   6        0.53      -12.92     13.25 o 
  10  16   6        6.94       20.57     17.04 o 
  11  16   6      119.49      118.82     17.57 o 
  12  16   6     2456.10     2555.66     40.01 o 
   1  17   6        8.39        5.29     10.24 o 
   2  17   6      544.47      555.71     17.54 o 
   3  17   6      518.94      483.84     17.17 o 
   4  17   6      635.42      561.29     17.74 o 
   5  17   6     1465.58     1446.53     24.89 o 
   6  17   6       22.71        3.13     12.16 o 
   7  17   6      169.01      142.40     14.01 o 
   8  17   6      343.28      325.13     17.49 o 
   9  17   6        2.67       -3.68     14.93 o 
  10  17   6      268.64      260.68     22.09 o 
  11  17   6       32.20       57.11     18.93 o 
  12  17   6        5.80       28.50     19.48 o 
   0  18   6     2190.17     2127.87     37.69 o 
   1  18   6     1128.56     1154.68     21.70 o 
   2  18   6      139.84      106.96     12.25 o 
   3  18   6        1.77        3.36     11.12 o 
   4  18   6     6523.32     6270.76     47.59 o 
   5  18   6      110.76       90.27     13.42 o 
   6  18   6       84.61       69.76     13.30 o 
   7  18   6       61.35       23.85     13.95 o 
   8  18   6     3719.05     3727.24     41.87 o 
   9  18   6      109.00      103.08     17.00 o 
  10  18   6        2.71        8.78     20.07 o 
  11  18   6        8.12       26.05     18.65 o 
   1  19   6       41.46       57.41     12.10 o 
   2  19   6     8693.98     8872.72     60.46 o 
   3  19   6      332.13      297.61     15.25 o 
   4  19   6       13.48       21.22     12.78 o 
   5  19   6        0.95       -1.39     12.82 o 
   6  19   6     5129.89     5281.66     47.93 o 
   7  19   6        0.40      -12.84     13.84 o 
   8  19   6      713.96      708.07     25.82 o 
   9  19   6      853.19     1020.90     30.34 o 
  10  19   6     1540.05     1695.87     43.28 o 
   0  20   6      143.22      136.73     19.82 o 
   1  20   6       53.45       47.50     12.59 o 
   2  20   6        0.00       14.57     12.80 o 
   3  20   6       18.24       35.26     13.08 o 
   4  20   6      383.90      404.61     18.72 o 
   5  20   6      125.39      120.33     15.13 o 
   6  20   6        8.94       21.02     14.31 o 
   7  20   6      285.17      266.11     17.85 o 
   8  20   6       48.35       22.51     16.50 o 
   9  20   6        0.32       -4.04     21.37 o 
   1  21   6      151.26      148.60     14.53 o 
   2  21   6     2839.96     2929.45     34.36 o 
   3  21   6       49.13       22.92     14.61 o 
   4  21   6        0.22      -14.39     14.45 o 
   5  21   6      195.60      157.60     16.62 o 
   6  21   6     1928.29     2038.58     34.38 o 
   7  21   6       22.35      -15.66     16.34 o 
   0  22   6     1839.83     1955.10     45.96 o 
   1  22   6        0.34      -13.72     13.72 o 
   2  22   6       49.39       32.30     14.65 o 
   3  22   6       28.09       20.86     15.06 o 
   4  22   6     1930.66     2112.06     39.00 o 
   5  22   6      243.65      314.85     20.21 o 
   1  23   6       30.49       -3.04     15.37 o 
   2  23   6        4.77       10.79     16.51 o 
   3  23   6       36.79       -0.58     17.49 o 
   1   1   7       94.18       74.13      4.09 o 
   2   1   7    36332.28    37121.02    134.07 o 
   3   1   7      284.78      367.39      6.12 o 
   4   1   7     1307.21     1378.10      9.54 o 
   5   1   7      385.64      474.51      8.74 o 
   6   1   7    40786.25    41507.91    151.76 o 
   7   1   7      101.67      181.54      5.99 o 
   8   1   7      277.67      214.05      7.64 o 
   9   1   7     4677.01     4932.36     29.50 o 
  10   1   7     3527.65     3421.09     27.09 o 
  11   1   7       67.43       31.62      9.46 o 
  12   1   7       14.22        7.80     10.18 o 
  13   1   7       73.57       59.17     11.25 o 
  14   1   7     4578.96     4594.05     40.63 o 
  15   1   7      935.89      931.28     22.48 o 
  16   1   7        7.94       -3.81     13.51 o 
  17   1   7       68.54       55.87     15.64 o 
   0   2   7    46078.37    48396.32    245.82 o 
   1   2   7     1469.86     1624.58     11.16 o 
   2   2   7    15807.58    15519.29     60.69 o 
   3   2   7     5734.77     5963.49     26.49 o 
   4   2   7    17272.68    17227.55     68.05 o 
   5   2   7     7482.34     7723.82     32.70 o 
   6   2   7     3913.53     4620.02     22.34 o 
   7   2   7      377.89      379.40      7.08 o 
   8   2   7    20848.60    19236.29     81.36 o 
   9   2   7     4782.48     4758.22     27.68 o 
  10   2   7      607.67      558.22     14.07 o 
  11   2   7      329.18      339.78     13.52 o 
  12   2   7    11470.19    11146.51     67.40 o 
  13   2   7      157.63      149.92     12.50 o 
  14   2   7      683.89      693.71     18.69 o 
  15   2   7       24.18       27.31     12.83 o 
  16   2   7     4348.43     4368.77     41.84 o 
  17   2   7      113.12      130.87     16.25 o 
   1   3   7     1521.88     1373.71      9.37 o 
   2   3   7     4212.35     4326.83     19.39 o 
   3   3   7    17998.96    18819.82     73.24 o 
   4   3   7      177.64      234.41      6.44 o 
   5   3   7     3270.27     4054.39     19.83 o 
   6   3   7     3957.34     4156.65     20.25 o 
   7   3   7       65.71      134.80      6.00 o 
   8   3   7      165.47       87.74      5.91 o 
   9   3   7     1856.42     2083.91     18.32 o 
  10   3   7      158.65      178.04      9.90 o 
  11   3   7      314.27      354.76     15.33 o 
  12   3   7     1523.25     1689.75     22.11 o 
  13   3   7     2361.41     2326.29     27.71 o 
  14   3   7       69.54       70.03     13.06 o 
  15   3   7      396.62      391.90     17.14 o 
  16   3   7      300.06      284.14     16.87 o 
  17   3   7      689.98      745.05     24.52 o 
   0   4   7    25932.63    26789.05    149.46 o 
   1   4   7     3941.17     3699.04     18.01 o 
   2   4   7     5202.12     5468.78     22.78 o 
   3   4   7     2762.16     2869.07     14.98 o 
   4   4   7    31608.03    34330.40    125.93 o 
   5   4   7     2053.41     2394.60     14.64 o 
   6   4   7      232.92      316.67      7.52 o 
   7   4   7     2858.29     3681.51     23.63 o 
   8   4   7    14657.49    14966.79     65.62 o 
   9   4   7      508.52      430.52     10.87 o 
  10   4   7      107.65      100.85      8.68 o 
  11   4   7      716.21      820.28     16.55 o 
  12   4   7     2935.47     2846.52     29.31 o 
  13   4   7        6.55       -0.46     10.90 o 
  14   4   7      690.41      636.23     20.02 o 
  15   4   7      467.48      456.57     20.26 o 
  16   4   7     1145.31     1152.87     25.51 o 
  17   4   7       28.30       30.27     15.03 o 
   1   5   7     6603.69     7826.06     33.47 o 
   2   5   7    43897.20    45521.31    164.52 o 
   3   5   7      109.08      240.67      7.55 o 
   4   5   7      483.12      446.93      9.14 o 
   5   5   7     2806.23     2782.27     16.50 o 
   6   5   7     7658.22     6167.51     28.55 o 
   7   5   7       44.65       15.34      4.49 o 
   8   5   7      245.18      233.97      8.50 o 
   9   5   7      121.18       68.68      7.05 o 
  10   5   7     3429.80     3146.83     25.30 o 
  11   5   7     1101.62     1024.89     18.12 o 
  12   5   7      258.83      240.62     11.60 o 
  13   5   7      834.93      749.32     19.08 o 
  14   5   7     4010.94     4121.61     38.04 o 
  15   5   7      212.41      182.99     15.34 o 
  16   5   7       25.85        9.58     14.83 o 
  17   5   7     1141.46     1143.56     30.10 o 
   0   6   7        5.06        3.82      4.32 o 
   1   6   7      219.55      220.62      6.78 o 
   2   6   7     2516.87     2974.37     20.78 o 
   3   6   7    11051.02    12669.47     50.27 o 
   4   6   7      252.10      171.96      7.16 o 
   5   6   7     1079.20     1261.40     10.75 o 
   6   6   7       53.56       17.81      4.30 o 
   7   6   7      121.96      150.97      6.03 o 
   8   6   7      235.42      341.83     11.72 o 
   9   6   7     1501.45     1499.07     16.65 o 
  10   6   7        7.75        5.47      7.75 o 
  11   6   7       11.17        0.07      9.16 o 
  12   6   7     1387.89     1469.17     21.11 o 
  13   6   7       83.17       56.35     11.67 o 
  14   6   7      837.95      932.15     26.76 o 
  15   6   7        7.09        4.81     13.66 o 
  16   6   7      103.85      139.59     17.63 o 
   1   7   7     1494.83     1539.05     10.37 o 
   2   7   7     1679.70     1617.60     11.23 o 
   3   7   7    15950.87    17424.41     67.32 o 
   4   7   7      279.26      478.54      7.55 o 
   5   7   7     1510.19     1355.61     11.43 o 
   6   7   7      810.62      775.62      9.66 o 
   7   7   7     5112.36     5198.19     26.59 o 
   8   7   7      160.38      134.93      7.69 o 
   9   7   7     3767.93     3542.02     28.56 o 
  10   7   7     1912.11     1938.49     20.55 o 
  11   7   7     6040.57     6006.43     44.32 o 
  12   7   7       11.68      -10.88     10.88 o 
  13   7   7      273.10      288.93     15.51 o 
  14   7   7     2427.16     2519.73     34.66 o 
  15   7   7     1409.51     1403.70     39.54 o 
  16   7   7      710.96      741.07     27.37 o 
   0   8   7     3205.53     2035.90     19.94 o 
   1   8   7       24.97       75.66      4.43 o 
   2   8   7      418.43      657.24      7.99 o 
   3   8   7      874.93     1078.49      9.80 o 
   4   8   7     7050.06     6361.43     29.28 o 
   5   8   7     4930.93     4763.48     24.22 o 
   6   8   7      280.92      143.93      5.86 o 
   7   8   7     1856.74     1959.74     15.95 o 
   8   8   7    22996.53    23257.89    106.66 o 
   9   8   7     1126.29     1112.82     18.35 o 
  10   8   7     4557.93     4835.15     35.22 o 
  11   8   7     4261.35     4469.72     36.62 o 
  12   8   7     6678.60     6357.43     49.68 o 
  13   8   7      707.66      710.71     21.22 o 
  14   8   7      642.34      629.88     24.45 o 
  15   8   7      454.01      456.82     22.65 o 
  16   8   7     3761.00     3631.82     47.71 o 
   1   9   7     5662.06     5455.21     25.59 o 
   2   9   7     7043.81     6832.75     32.15 o 
   3   9   7     2125.18     2054.34     14.33 o 
   4   9   7       25.53        6.91      4.67 o 
   5   9   7       21.50        7.87      5.01 o 
   6   9   7     2496.99     2332.94     17.87 o 
   7   9   7       47.32       55.11      6.69 o 
   8   9   7       19.55       45.74      7.59 o 
   9   9   7      199.79      236.26     10.97 o 
  10   9   7     2194.33     2211.61     25.58 o 
  11   9   7      732.43      767.77     19.90 o 
  12   9   7        1.76       -1.86     12.14 o 
  13   9   7       95.75       76.46     13.67 o 
  14   9   7     1034.10     1081.51     28.36 o 
  15   9   7      343.66      350.92     20.73 o 
  16   9   7       50.78       29.08     17.30 o 
   0  10   7    22674.83    21308.98    116.00 o 
   1  10   7       83.47      129.72      5.44 o 
   2  10   7       99.63      159.52      6.95 o 
   3  10   7      739.00      610.33      9.45 o 
   4  10   7     6102.83     5131.74     27.75 o 
   5  10   7     2158.86     2303.98     17.37 o 
   6  10   7     1052.90     1032.17     13.23 o 
   7  10   7       54.04       20.66      7.41 o 
   8  10   7     6305.36     6644.69     40.26 o 
   9  10   7      521.21      583.64     15.87 o 
  10  10   7      102.91      112.57     11.18 o 
  11  10   7        3.39        7.65     12.13 o 
  12  10   7     2839.36     2934.47     56.04 o 
  13  10   7      451.19      461.50     21.38 o 
  14  10   7       49.56       43.00     17.37 o 
  15  10   7      532.75      518.27     25.57 o 
   1  11   7      943.21      841.58     12.14 o 
   2  11   7    12305.17    12758.56     57.36 o 
   3  11   7     2043.96     2156.31     17.18 o 
   4  11   7       22.01       21.97      5.72 o 
   5  11   7       27.57       45.78      6.72 o 
   6  11   7     9262.17     9318.93     46.32 o 
   7  11   7      244.58      318.49     11.20 o 
   8  11   7       22.15       21.32      8.48 o 
   9  11   7      121.37      111.51     10.97 o 
  10  11   7     5380.76     5345.24     41.50 o 
  11  11   7      255.62      249.96     15.69 o 
  12  11   7      127.85      122.36     14.40 o 
  13  11   7      657.66      665.51     23.28 o 
  14  11   7     2920.84     2954.24     42.39 o 
  15  11   7        4.37       41.37     19.00 o 
   0  12   7      136.02      134.73     10.99 o 
   1  12   7       19.14       33.49      7.55 o 
   2  12   7      780.76      730.00     12.24 o 
   3  12   7      393.48      383.54     11.07 o 
   4  12   7      187.29      203.48      7.95 o 
   5  12   7      259.99      214.34      8.19 o 
   6  12   7       86.79       68.67      8.21 o 
   7  12   7      332.18      363.35     12.75 o 
   8  12   7      334.29      424.00     14.80 o 
   9  12   7      113.04       98.60     11.21 o 
  10  12   7       30.19       27.03     11.21 o 
  11  12   7      671.31      710.19     22.93 o 
  12  12   7      389.42      422.20     19.82 o 
  13  12   7      126.28      124.60     16.01 o 
  14  12   7        1.79      -14.74     14.74 o 
   1  13   7     5136.61     5281.63     33.73 o 
   2  13   7     6887.24     6252.39     39.68 o 
   3  13   7       65.54       72.85      8.51 o 
   4  13   7      472.28      465.21     14.51 o 
   5  13   7     4324.14     4220.02     29.22 o 
   6  13   7     2234.20     2312.47     23.59 o 
   7  13   7      866.32      863.75     16.56 o 
   8  13   7      616.08      630.40     16.40 o 
   9  13   7      139.67      134.95     12.04 o 
  10  13   7     5051.19     4984.07     43.45 o 
  11  13   7      109.55      112.34     14.92 o 
  12  13   7      150.91      129.09     15.88 o 
  13  13   7      650.40      685.04     24.59 o 
  14  13   7     1707.98     1832.27     40.57 o 
   0  14   7    24900.50    27037.42    174.38 o 
   1  14   7       18.47        3.69      8.40 o 
   2  14   7      525.24      593.98     15.09 o 
   3  14   7     6492.26     6265.90     41.10 o 
   4  14   7     2545.40     2568.28     24.64 o 
   5  14   7      194.88      143.96      9.53 o 
   6  14   7      171.05      188.10     10.91 o 
   7  14   7     3135.34     2964.07     28.08 o 
   8  14   7     5533.79     5340.61     58.71 o 
   9  14   7      185.80      115.42     12.50 o 
  10  14   7      248.20      255.69     15.16 o 
  11  14   7       98.86      109.96     15.36 o 
  12  14   7     5974.43     5977.54     54.76 o 
  13  14   7      464.24      420.81     21.04 o 
   1  15   7        8.53        3.88      9.30 o 
   2  15   7     7303.12     7095.86     48.26 o 
   3  15   7     2842.16     2807.94     26.25 o 
   4  15   7     3351.26     3244.86     28.72 o 
   5  15   7      528.82      683.79     21.73 o 
   6  15   7     8214.88     8069.11     55.79 o 
   7  15   7      503.42      533.36     19.27 o 
   8  15   7        7.93        1.16     11.93 o 
   9  15   7      149.93      140.87     14.60 o 
  10  15   7      855.77      778.13     23.49 o 
  11  15   7        3.98       -8.35     15.43 o 
  12  15   7      615.16      577.26     26.39 o 
  13  15   7       94.69      105.66     18.49 o 
   0  16   7       42.11       21.92     14.17 o 
   1  16   7      204.67      164.89     11.47 o 
   2  16   7       35.70       21.16     10.52 o 
   3  16   7      102.34       63.36     10.73 o 
   4  16   7     1067.87     1077.51     20.19 o 
   5  16   7     1139.51     1124.91     22.72 o 
   6  16   7      273.22      235.09     13.65 o 
   7  16   7      619.74      575.84     18.80 o 
   8  16   7     1103.12     1116.38     24.14 o 
   9  16   7       24.30       24.10     14.20 o 
  10  16   7      235.42      228.07     18.83 o 
  11  16   7       17.91       11.19     23.96 o 
  12  16   7      939.90      916.67     32.35 o 
   1  17   7       27.85       25.51     10.89 o 
   2  17   7     2793.81     2748.56     34.24 o 
   3  17   7     2626.72     2597.81     28.92 o 
   4  17   7      182.42      173.88     13.71 o 
   5  17   7       74.31       52.82     12.41 o 
   6  17   7     5102.87     5372.51     46.08 o 
   7  17   7      522.15      516.76     19.48 o 
   8  17   7      335.83      319.97     17.55 o 
   9  17   7      170.99      181.14     19.26 o 
  10  17   7     1939.46     2135.51     36.03 o 
  11  17   7      231.07      226.05     19.57 o 
   0  18   7     1529.58     1482.94     49.32 o 
   1  18   7        3.11       11.22     11.44 o 
   2  18   7      102.00      108.46     12.37 o 
   3  18   7      302.42      290.70     15.28 o 
   4  18   7       38.87       64.86     13.27 o 
   5  18   7       51.22       63.92     13.27 o 
   6  18   7       44.02       44.32     12.97 o 
   7  18   7      667.55      623.33     22.97 o 
   8  18   7      371.93      402.42     20.26 o 
   9  18   7        3.98        4.65     16.07 o 
  10  18   7       63.02       46.11     21.00 o 
  11  18   7      154.15      183.94     21.97 o 
   1  19   7       19.87       -2.24     11.40 o 
   2  19   7     2436.35     2360.75     29.62 o 
   3  19   7      451.99      426.18     17.66 o 
   4  19   7      160.37      165.34     15.19 o 
   5  19   7      228.81      201.62     15.47 o 
   6  19   7     2720.47     2686.53     32.77 o 
   7  19   7      417.36      393.40     18.90 o 
   8  19   7       18.35       10.65     15.40 o 
   9  19   7      935.13      963.35     29.36 o 
  10  19   7      231.97      208.22     29.19 o 
   0  20   7     2176.05     2224.71     41.56 o 
   1  20   7      902.95      927.20     22.06 o 
   2  20   7        4.33       17.58     12.74 o 
   3  20   7      790.77      770.40     23.15 o 
   4  20   7     3877.61     3778.97     40.37 o 
   5  20   7      190.77      204.94     16.52 o 
   6  20   7        0.98       -3.83     13.82 o 
   7  20   7      834.60      883.16     25.65 o 
   8  20   7     1376.42     1412.79     33.08 o 
   1  21   7      445.11      467.26     19.77 o 
   2  21   7     3554.10     3745.94     38.49 o 
   3  21   7      190.68      198.10     16.69 o 
   4  21   7      278.37      262.99     17.62 o 
   5  21   7       28.64       12.85     14.89 o 
   6  21   7     1791.41     1871.90     29.99 o 
   7  21   7      106.21       98.09     16.58 o 
   0  22   7      262.30      306.24     23.99 o 
   1  22   7       62.12       61.02     14.38 o 
   2  22   7        3.55        4.18     15.37 o 
   3  22   7        0.23       -0.02     15.16 o 
   4  22   7      223.02      247.50     18.54 o 
   5  22   7       14.79      -13.11     15.67 o 
   1  23   7        8.60       -7.47     15.71 o 
   2  23   7     1525.76     1642.66     31.08 o 
   0   0   8     3604.09     4200.94     48.32 o 
   1   0   8     3164.32     3132.44     21.88 o 
   2   0   8      521.98      567.03      9.51 o 
   3   0   8     6620.11     5774.88     45.21 o 
   4   0   8    40745.84    38502.49    198.53 o 
   5   0   8    13868.72    13424.81     74.78 o 
   6   0   8        1.54       20.60      7.39 o 
   7   0   8    17199.89    15732.96     94.08 o 
   8   0   8    10603.00     9089.90     61.27 o 
   9   0   8     2631.12     2168.98     25.09 o 
  10   0   8      822.51      594.21     21.37 o 
  11   0   8     1482.22     1354.01     28.49 o 
  12   0   8     6679.13     6300.20     64.10 o 
  13   0   8     1679.98     1743.80     46.49 o 
  14   0   8      297.15      271.79     27.54 o 
  15   0   8       25.92       21.02     18.43 o 
  16   0   8      137.95      154.45     22.02 o 
  17   0   8     1414.18     1436.75     36.62 o 
   1   1   8     2431.39     2645.05     13.82 o 
   2   1   8      441.99      634.44      7.16 o 
   3   1   8     4639.86     4929.46     23.15 o 
   4   1   8        0.01       -1.83      3.86 o 
   5   1   8     9030.79     9272.12     38.28 o 
   6   1   8      135.17       29.77      3.97 o 
   7   1   8       15.44        8.77      4.06 o 
   8   1   8      295.19      478.28      9.66 o 
   9   1   8     3699.28     3690.17     26.00 o 
  10   1   8     1370.57     1633.10     19.32 o 
  11   1   8      375.71      377.16     14.58 o 
  12   1   8      216.66      146.04     11.89 o 
  13   1   8      325.07      310.85     14.55 o 
  14   1   8      135.92      110.76     13.20 o 
  15   1   8      935.22      849.43     22.25 o 
  16   1   8      125.16      131.31     14.41 o 
  17   1   8        6.63       25.20     15.01 o 
   0   2   8     6408.20     8156.25     46.93 o 
   1   2   8      423.39      456.43      5.88 o 
   2   2   8     6753.66     7902.56     31.30 o 
   3   2   8       11.19       76.51      4.15 o 
   4   2   8     3010.88     3726.37     19.29 o 
   5   2   8      244.65      262.77      7.04 o 
   6   2   8        2.58       99.82      4.73 o 
   7   2   8       64.79       12.50      4.09 o 
   8   2   8      391.91      630.12     12.13 o 
   9   2   8     2936.35     3058.80     22.52 o 
  10   2   8      440.04      311.91     10.86 o 
  11   2   8       55.58       32.15      9.73 o 
  12   2   8       38.82       17.09     10.73 o 
  13   2   8      694.00      692.21     19.38 o 
  14   2   8       47.70       35.07     12.34 o 
  15   2   8       18.79       26.35     13.38 o 
  16   2   8      932.39      929.52     24.33 o 
  17   2   8       33.36       46.03     15.32 o 
   1   3   8     8375.59     8044.89     35.98 o 
   2   3   8    15278.48    14705.26     56.20 o 
   3   3   8    10123.91    10298.84     42.90 o 
   4   3   8      897.51     1254.13     10.55 o 
   5   3   8     3776.02     3862.22     20.60 o 
   6   3   8    10273.29     8658.34     37.06 o 
   7   3   8    12319.31    12148.40     49.95 o 
   8   3   8        4.65       37.16      6.02 o 
   9   3   8     7505.42     7435.32     40.21 o 
  10   3   8     1579.74     1439.17     18.38 o 
  11   3   8      158.54      168.82     11.09 o 
  12   3   8     1013.49     1114.45     24.45 o 
  13   3   8     2899.46     2913.76     30.92 o 
  14   3   8     4644.20     4627.94     43.87 o 
  15   3   8     1055.77      995.26     27.29 o 
  16   3   8      496.96      517.65     20.74 o 
  17   3   8     3488.86     3598.86     39.89 o 
   0   4   8     6390.32     6271.65     37.51 o 
   1   4   8    21243.70    22035.23     85.05 o 
   2   4   8     6873.75     7937.11     34.17 o 
   3   4   8     5847.97     5619.64     26.14 o 
   4   4   8     7039.99     7917.00     35.11 o 
   5   4   8    22662.53    24099.05     88.29 o 
   6   4   8      117.23       39.59      4.15 o 
   7   4   8      636.91      517.25      8.78 o 
   8   4   8     1003.33     1406.71     16.05 o 
   9   4   8     5890.78     5926.47     35.21 o 
  10   4   8     1772.26     2042.06     21.85 o 
  11   4   8     2042.34     2224.56     24.88 o 
  12   4   8     2161.79     2374.63     27.11 o 
  13   4   8      363.46      343.82     15.15 o 
  14   4   8       13.55       12.92     12.01 o 
  15   4   8      856.59      851.69     22.77 o 
  16   4   8      177.94      166.82     15.45 o 
  17   4   8      548.74      562.01     23.81 o 
   1   5   8      352.78      361.29      6.81 o 
   2   5   8      335.88      192.92      5.87 o 
   3   5   8    16031.28    18250.21     69.70 o 
   4   5   8      259.67      233.41      6.42 o 
   5   5   8      832.06      681.08      8.43 o 
   6   5   8      114.34       19.88      4.30 o 
   7   5   8     1174.29     1218.62     12.09 o 
   8   5   8     3386.69     3055.26     22.28 o 
   9   5   8      119.68       74.15      7.31 o 
  10   5   8     1103.91      836.04     14.66 o 
  11   5   8      503.38      500.64     15.07 o 
  12   5   8      246.42      264.95     13.62 o 
  13   5   8       94.10       74.80     12.31 o 
  14   5   8      252.53      274.31     15.01 o 
  15   5   8      554.93      578.09     22.65 o 
  16   5   8      972.35      977.61     27.61 o 
   0   6   8     5702.84     5001.89     35.62 o 
   1   6   8    17293.50    16176.19     64.61 o 
   2   6   8     2871.69     3616.87     21.20 o 
   3   6   8     3790.31     3057.87     16.41 o 
   4   6   8    20087.85    20404.84     78.14 o 
   5   6   8     3921.40     3657.76     20.16 o 
   6   6   8      774.50      801.38      9.69 o 
   7   6   8     5105.14     5655.87     30.69 o 
   8   6   8     4659.81     4437.42     27.85 o 
   9   6   8     7702.99     7654.97     41.71 o 
  10   6   8      398.01      336.22     12.35 o 
  11   6   8     6500.91     6941.01     45.12 o 
  12   6   8      890.94      842.47     18.51 o 
  13   6   8     9140.99     9184.95     64.37 o 
  14   6   8       99.76       81.27     14.88 o 
  15   6   8     1717.25     1688.87     31.12 o 
  16   6   8      369.62      371.43     20.67 o 
   1   7   8      144.50       88.53      4.50 o 
   2   7   8     4147.27     3880.74     20.72 o 
   3   7   8     3974.01     4177.59     20.83 o 
   4   7   8        2.51       39.13      4.16 o 
   5   7   8     2509.39     2551.12     16.69 o 
   6   7   8     4467.68     4073.05     21.98 o 
   7   7   8      798.62      693.99     10.94 o 
   8   7   8       74.16       56.46      7.24 o 
   9   7   8      563.38      667.59     13.81 o 
  10   7   8     1249.32     1219.09     17.72 o 
  11   7   8     8375.80     8447.55     54.56 o 
  12   7   8     3286.66     3152.89     33.46 o 
  13   7   8     2395.29     2253.03     30.26 o 
  14   7   8     1337.50     1389.08     28.41 o 
  15   7   8      661.41      726.50     25.68 o 
  16   7   8        7.64        6.03     16.20 o 
   0   8   8    19394.60    19689.74    106.71 o 
   1   8   8      178.29      121.31      4.55 o 
   2   8   8     5200.20     5506.18     25.64 o 
   3   8   8      482.86      449.42      7.46 o 
   4   8   8     1576.05     1685.52     12.67 o 
   5   8   8      466.33      500.58      8.29 o 
   6   8   8      649.67      817.59     10.54 o 
   7   8   8     2416.20     2499.29     19.21 o 
   8   8   8     3071.46     3077.60     27.47 o 
   9   8   8       52.82       66.24      8.41 o 
  10   8   8      189.03      217.79     12.09 o 
  11   8   8      826.43      815.42     20.55 o 
  12   8   8      869.55      865.29     21.53 o 
  13   8   8      557.16      492.46     20.78 o 
  14   8   8       75.16       42.81     14.10 o 
  15   8   8      230.26      234.11     18.83 o 
  16   8   8       46.29       43.85     18.19 o 
   1   9   8    31668.47    32653.28    118.17 o 
   2   9   8    15412.27    16568.04     65.33 o 
   3   9   8     5706.64     5220.79     28.19 o 
   4   9   8     1588.88     1467.60     13.68 o 
   5   9   8    10456.35    10921.18     50.83 o 
   6   9   8     7381.69     6941.45     37.99 o 
   7   9   8     5721.71     5416.20     32.54 o 
   8   9   8        4.63       16.75      8.51 o 
   9   9   8     2340.23     2393.69     28.26 o 
  10   9   8    20984.68    20459.03    108.25 o 
  11   9   8     2538.35     2390.51     29.32 o 
  12   9   8       34.90        5.82     12.21 o 
  13   9   8      904.67      888.77     24.99 o 
  14   9   8     3766.66     3640.84     54.87 o 
  15   9   8      931.61      980.76     27.64 o 
   0  10   8     1840.83     1264.64     17.49 o 
   1  10   8    17192.67    19831.19     80.86 o 
   2  10   8       44.21      113.28      6.20 o 
   3  10   8     4182.05     4429.66     24.78 o 
   4  10   8      694.45      656.65     11.40 o 
   5  10   8     1182.68     1147.93     14.27 o 
   6  10   8     3352.62     3122.10     23.30 o 
   7  10   8     2184.32     2053.98     19.22 o 
   8  10   8     1489.30     1826.16     21.15 o 
   9  10   8       56.76       46.46      9.03 o 
  10  10   8        0.43        9.36      9.72 o 
  11  10   8     2589.06     2462.38     30.49 o 
  12  10   8     3610.16     3662.96     39.79 o 
  13  10   8      377.57      382.51     20.70 o 
  14  10   8       42.86       26.45     16.81 o 
  15  10   8       23.09       54.51     17.44 o 
   1  11   8      218.91      154.23      7.78 o 
   2  11   8      998.89      988.41     12.38 o 
   3  11   8      152.92      138.34      6.86 o 
   4  11   8     1062.92     1113.11     13.45 o 
   5  11   8        0.35       -5.32      6.38 o 
   6  11   8       72.74      106.13      8.01 o 
   7  11   8        3.84       -7.41      7.41 o 
   8  11   8      154.97      125.64      9.47 o 
   9  11   8     1100.75     1047.36     19.48 o 
  10  11   8      598.26      595.25     17.35 o 
  11  11   8      223.70      215.94     15.54 o 
  12  11   8        1.58       -9.56     13.55 o 
  13  11   8       83.64       65.50     15.11 o 
  14  11   8        0.52       18.36     17.15 o 
  15  11   8      868.24      866.76     35.27 o 
   0  12   8    15312.00    14950.53    103.13 o 
   1  12   8     2052.52     1886.04     18.91 o 
   2  12   8     2050.50     2206.26     21.45 o 
   3  12   8     4825.20     4632.12     30.57 o 
   4  12   8     1681.11     1443.52     15.71 o 
   5  12   8     2534.83     2493.93     21.21 o 
   6  12   8     3748.15     3721.90     28.45 o 
   7  12   8     2209.49     2259.61     22.48 o 
   8  12   8      183.89      133.69     10.61 o 
   9  12   8      909.36      990.67     19.65 o 
  10  12   8       63.95       23.92     11.93 o 
  11  12   8     2282.58     2255.97     31.48 o 
  12  12   8     1059.03     1076.98     26.14 o 
  13  12   8      688.35      699.30     24.90 o 
  14  12   8      168.31      104.57     18.50 o 
   1  13   8      502.29      429.21     12.99 o 
   2  13   8      516.34      543.29     13.53 o 
   3  13   8     3760.75     3634.48     28.89 o 
   4  13   8      838.95      894.29     15.51 o 
   5  13   8     3259.88     3150.39     29.44 o 
   6  13   8      566.21      615.19     20.72 o 
   7  13   8     2786.81     3032.34     26.64 o 
   8  13   8       15.36       -9.40      9.40 o 
   9  13   8      785.55      750.22     19.03 o 
  10  13   8     2159.82     2136.28     28.89 o 
  11  13   8     2499.43     2540.96     34.34 o 
  12  13   8        0.14       -1.87     14.63 o 
  13  13   8      292.88      278.10     18.31 o 
  14  13   8      188.93      231.59     22.63 o 
   0  14   8     3874.10     3543.89     38.82 o 
   1  14   8        6.69        7.21      8.36 o 
   2  14   8      789.89      747.57     18.47 o 
   3  14   8        1.32       -8.78      8.78 o 
   4  14   8     3182.55     3036.11     27.17 o 
   5  14   8       23.35       -6.09      9.62 o 
   6  14   8      215.87      190.24     11.89 o 
   7  14   8      345.21      374.30     15.17 o 
   8  14   8      114.29      107.42     12.73 o 
   9  14   8       49.29       30.05     13.31 o 
  10  14   8      129.50      113.75     14.49 o 
  11  14   8       19.19       15.42     14.06 o 
  12  14   8        2.89       16.33     15.22 o 
  13  14   8       23.30       15.81     15.84 o 
   1  15   8     3900.79     3946.26     33.76 o 
   2  15   8       33.87       64.05      9.72 o 
   3  15   8     1848.07     1927.12     22.86 o 
   4  15   8        1.64        3.30     10.02 o 
   5  15   8     1774.91     1749.19     25.23 o 
   6  15   8     1562.85     1494.44     23.00 o 
   7  15   8     4520.79     4363.61     43.23 o 
   8  15   8      510.47      480.97     19.07 o 
   9  15   8     1550.25     1525.41     27.78 o 
  10  15   8     2771.61     2583.92     37.82 o 
  11  15   8     1796.45     1789.29     34.18 o 
  12  15   8       68.16       75.60     19.25 o 
  13  15   8      488.98      474.97     26.89 o 
   0  16   8     7247.03     7321.79    102.55 o 
   1  16   8      381.56      368.79     15.08 o 
   2  16   8       42.42        8.95     10.15 o 
   3  16   8     1516.02     1414.48     22.32 o 
   4  16   8     7847.74     7903.64     81.61 o 
   5  16   8     1166.58     1134.83     20.57 o 
   6  16   8      407.27      427.74     16.94 o 
   7  16   8      525.62      612.14     22.80 o 
   8  16   8     1525.77     1573.88     26.77 o 
   9  16   8     1105.65     1091.72     26.30 o 
  10  16   8      124.63       96.44     17.66 o 
  11  16   8      800.86      782.49     27.79 o 
  12  16   8      849.93      918.68     32.62 o 
   1  17   8      211.96      218.83     13.20 o 
   2  17   8       39.65       25.59     11.00 o 
   3  17   8      473.22      545.16     21.59 o 
   4  17   8      672.06      611.18     20.55 o 
   5  17   8        0.86      -11.44     11.44 o 
   6  17   8       23.05        4.90     12.25 o 
   7  17   8     1684.77     1732.34     31.86 o 
   8  17   8      903.39      854.59     26.80 o 
   9  17   8      110.35      110.37     15.62 o 
  10  17   8        0.33        2.44     15.72 o 
  11  17   8      473.64      472.41     23.87 o 
   0  18   8     1624.06     1636.46     41.75 o 
   1  18   8     1605.96     1623.31     24.90 o 
   2  18   8       93.36       96.14     12.80 o 
   3  18   8      280.47      272.12     15.33 o 
   4  18   8     2622.46     2570.94     49.39 o 
   5  18   8      561.66      547.34     19.23 o 
   6  18   8      110.19       73.25     13.87 o 
   7  18   8      768.03      778.18     23.04 o 
   8  18   8      506.00      494.92     24.15 o 
   9  18   8      220.99      257.65     19.62 o 
  10  18   8      164.09      167.47     20.97 o 
   1  19   8       26.55       17.64     11.74 o 
   2  19   8     1413.49     1468.69     28.38 o 
   3  19   8     1931.87     1921.58     29.47 o 
   4  19   8       47.56       34.30     13.98 o 
   5  19   8      892.56      926.79     22.62 o 
   6  19   8     1737.68     1802.16     29.43 o 
   7  19   8      673.35      709.84     25.43 o 
   8  19   8       32.94       55.05     17.51 o 
   9  19   8     1309.78     1383.22     33.77 o 
   0  20   8       18.78       17.49     17.19 o 
   1  20   8        4.62       -1.29     12.89 o 
   2  20   8        0.07       -5.66     13.51 o 
   3  20   8       43.51       65.07     14.85 o 
   4  20   8       48.92       45.31     14.52 o 
   5  20   8       12.02       12.90     13.82 o 
   6  20   8      114.37       96.49     16.11 o 
   7  20   8      346.69      345.94     18.79 o 
   8  20   8        1.05      -17.56     17.56 o 
   1  21   8      296.50      322.49     16.67 o 
   2  21   8      403.21      421.78     19.93 o 
   3  21   8     1488.23     1500.74     39.94 o 
   4  21   8      557.49      523.60     22.00 o 
   5  21   8      402.15      424.76     19.40 o 
   6  21   8     1508.27     1529.73     30.11 o 
   7  21   8     2080.71     2219.82     37.43 o 
   0  22   8      540.30      405.50     27.04 o 
   1  22   8     1751.37     1879.24     37.82 o 
   2  22   8       67.04       60.35     15.66 o 
   3  22   8      461.31      397.59     23.26 o 
   4  22   8      935.10     1050.75     27.63 o 
   5  22   8     1087.77     1231.56     36.27 o 
   1  23   8      264.27      210.03     18.67 o 
   1   1   9    12190.95    11349.31     44.38 o 
   2   1   9      138.18      176.83      4.77 o 
   3   1   9    32707.90    33453.88    131.23 o 
   4   1   9       68.93       53.07      4.05 o 
   5   1   9    52996.89    58711.95    212.06 o 
   6   1   9     1781.34     2081.73     13.98 o 
   7   1   9    14567.08    15900.68     63.26 o 
   8   1   9      786.62      719.01     11.86 o 
   9   1   9    15940.59    17081.63     85.55 o 
  10   1   9     1124.83     1306.51     16.95 o 
  11   1   9      281.10      244.18     11.93 o 
  12   1   9       12.42        5.86     10.09 o 
  13   1   9     3296.45     3439.09     33.36 o 
  14   1   9      177.10      154.87     13.40 o 
  15   1   9     1979.81     1933.28     28.58 o 
  16   1   9       12.65        9.28     13.01 o 
  17   1   9     1006.88     1046.74     26.28 o 
   0   2   9     1195.49     1173.18     12.14 o 
   1   2   9    16117.45    17423.72     65.81 o 
   2   2   9      174.23      128.06      6.47 o 
   3   2   9     2151.88     2012.86     13.56 o 
   4   2   9      161.14      114.60      5.28 o 
   5   2   9    13860.99    14064.42     57.87 o 
   6   2   9     3166.04     3351.03     18.25 o 
   7   2   9    12192.51    11576.00     49.94 o 
   8   2   9        4.76        5.47      6.09 o 
   9   2   9     4948.95     4455.77     28.73 o 
  10   2   9      191.96      173.32     10.11 o 
  11   2   9     1782.60     1561.44     24.50 o 
  12   2   9      507.72      500.89     16.97 o 
  13   2   9     4855.49     4643.26     39.55 o 
  14   2   9        0.12       -8.12     11.78 o 
  15   2   9     3388.40     3370.04     34.04 o 
  16   2   9      104.14      109.38     14.82 o 
  17   2   9     1482.50     1565.16     29.36 o 
   1   3   9      322.27      256.35      5.13 o 
   2   3   9     1994.85     2404.19     13.30 o 
   3   3   9      731.80      641.92      8.11 o 
   4   3   9        6.50       -3.00      4.20 o 
   5   3   9     3112.98     2895.14     17.47 o 
   6   3   9     5094.08     4651.34     24.47 o 
   7   3   9      191.13      170.89      6.47 o 
   8   3   9      461.48      565.28     11.28 o 
   9   3   9      177.83      184.21      8.30 o 
  10   3   9       22.25        7.30      7.87 o 
  11   3   9      787.15      773.69     17.30 o 
  12   3   9     4422.94     4176.63     36.11 o 
  13   3   9      701.85      665.72     18.35 o 
  14   3   9       24.86       14.89     12.47 o 
  15   3   9       67.59       66.26     13.72 o 
  16   3   9        0.43        1.75     14.04 o 
   0   4   9     1084.17      877.96     23.48 o 
   1   4   9     1298.26     1066.89     10.53 o 
   2   4   9     1762.74     2182.36     16.91 o 
   3   4   9     6943.90     5993.74     27.97 o 
   4   4   9     6897.93     8097.26     36.18 o 
   5   4   9     6176.20     5767.55     28.13 o 
   6   4   9      699.82      590.55     10.12 o 
   7   4   9      457.72      285.43      9.29 o 
   8   4   9     4615.12     4975.18     29.86 o 
   9   4   9    12951.70    12899.36     62.12 o 
  10   4   9      417.20      370.71     12.35 o 
  11   4   9       88.13       89.26      9.98 o 
  12   4   9      440.03      381.43     19.24 o 
  13   4   9     2462.69     2549.52     29.30 o 
  14   4   9      508.04      506.23     19.48 o 
  15   4   9     1197.53     1151.26     25.44 o 
  16   4   9       33.09       -3.44     15.17 o 
   1   5   9    14409.89    15985.38     64.04 o 
   2   5   9     6149.32     5830.14     28.25 o 
   3   5   9     8092.62     8261.11     36.40 o 
   4   5   9     2246.53     2602.96     17.91 o 
   5   5   9     1564.22     1397.26     10.82 o 
   6   5   9     1107.84     1279.65     11.71 o 
   7   5   9     2504.25     2661.81     17.55 o 
   8   5   9      168.10      198.26      8.33 o 
   9   5   9     2218.09     1671.01     17.60 o 
  10   5   9        9.27        6.71      7.62 o 
  11   5   9     6086.97     6151.14     44.23 o 
  12   5   9       71.37       43.14     11.25 o 
  13   5   9     5215.00     4943.32     41.14 o 
  14   5   9      492.39      452.92     19.73 o 
  15   5   9     2271.51     2391.68     37.84 o 
  16   5   9        6.74       -2.63     15.81 o 
   0   6   9     8249.76     9286.01     59.23 o 
   1   6   9     9388.94     8032.61     35.55 o 
   2   6   9     4563.81     5251.77     28.03 o 
   3   6   9     4609.79     4271.09     21.06 o 
   4   6   9     2204.53     2297.87     14.00 o 
   5   6   9     1720.78     1379.23     11.30 o 
   6   6   9        8.54       18.24      5.08 o 
   7   6   9       56.47       79.22      5.87 o 
   8   6   9      231.02      321.00     10.95 o 
   9   6   9     2682.04     2773.69     22.56 o 
  10   6   9      106.04      145.15      8.60 o 
  11   6   9       97.95       58.24     11.04 o 
  12   6   9      151.71      193.17     13.52 o 
  13   6   9      951.17      964.01     25.94 o 
  14   6   9       20.90       15.69     14.79 o 
  15   6   9      236.79      303.17     18.59 o 
  16   6   9       98.27       54.27     17.63 o 
   1   7   9    11027.95    10008.57     43.17 o 
   2   7   9       33.21        6.23      4.10 o 
   3   7   9    12455.71    11867.74     48.35 o 
   4   7   9      143.68      225.12      7.02 o 
   5   7   9     1762.43     1663.82     12.75 o 
   6   7   9        2.23        3.86      5.22 o 
   7   7   9     3867.12     3812.64     23.07 o 
   8   7   9        1.41        3.59      6.81 o 
   9   7   9     9432.81     9545.45     52.20 o 
  10   7   9       69.36       97.12      9.83 o 
  11   7   9     2598.23     2632.97     35.11 o 
  12   7   9      225.45      208.60     14.34 o 
  13   7   9     2828.14     2813.49     35.33 o 
  14   7   9      121.13      110.98     15.81 o 
  15   7   9     1995.96     1934.54     33.41 o 
  16   7   9      600.85      559.48     25.12 o 
   0   8   9      377.52      459.76     13.53 o 
   1   8   9     6865.45     7336.78     33.87 o 
   2   8   9      102.63       85.64      4.93 o 
   3   8   9     7750.01     6917.59     32.86 o 
   4   8   9      270.82      190.47      6.69 o 
   5   8   9     4193.31     4380.74     24.17 o 
   6   8   9      650.87      661.55     11.93 o 
   7   8   9     9213.10     8581.88     44.96 o 
   8   8   9     5210.24     5212.36     35.57 o 
   9   8   9    10666.72    10864.53     61.21 o 
  10   8   9       12.63       20.34     10.11 o 
  11   8   9     1599.71     1583.47     24.74 o 
  12   8   9      426.79      411.05     19.09 o 
  13   8   9     1758.23     1731.21     29.84 o 
  14   8   9        9.11       10.32     14.79 o 
  15   8   9     1284.46     1275.48     29.15 o 
  16   8   9       20.02        9.28     17.37 o 
   1   9   9     2663.59     2349.54     17.84 o 
   2   9   9      432.11      384.49     11.53 o 
   3   9   9       66.06       15.13      5.28 o 
   4   9   9      394.71      419.33      9.93 o 
   5   9   9      527.65      505.04     11.25 o 
   6   9   9        1.70       -6.24      6.24 o 
   7   9   9      918.16      847.05     13.96 o 
   8   9   9       99.23      126.13      9.69 o 
   9   9   9     2387.45     2480.96     24.88 o 
  10   9   9     1195.35     1268.09     21.11 o 
  11   9   9      199.49      199.47     13.67 o 
  12   9   9       30.01       19.15     13.46 o 
  13   9   9      473.73      493.73     22.02 o 
  14   9   9       54.73       40.91     15.59 o 
  15   9   9       11.33       -9.05     17.75 o 
   0  10   9     4875.74     4818.87     42.24 o 
   1  10   9     4001.86     3369.51     22.66 o 
   2  10   9      118.60      102.60      5.94 o 
   3  10   9     1543.96     1637.02     16.60 o 
   4  10   9      323.34      380.02     10.11 o 
   5  10   9     2589.81     2367.29     19.82 o 
   6  10   9      175.92      120.83      7.92 o 
   7  10   9     3857.95     4122.07     28.27 o 
   8  10   9        2.14       -8.58      8.58 o 
   9  10   9     2691.65     2756.37     26.47 o 
  10  10   9        0.30       -9.89      9.89 o 
  11  10   9     1858.69     1903.83     27.05 o 
  12  10   9       10.20      -13.25     13.25 o 
  13  10   9      492.14      565.70     25.16 o 
  14  10   9       82.72       92.72     17.79 o 
  15  10   9      731.79      769.59     29.62 o 
   1  11   9    12297.55    11878.72     59.97 o 
   2  11   9     4459.88     4791.55     28.34 o 
   3  11   9     7316.34     7316.14     39.55 o 
   4  11   9      371.52      318.69      9.94 o 
   5  11   9     5793.78     5528.29     33.27 o 
   6  11   9      120.09      134.01      8.55 o 
   7  11   9     2461.95     2475.92     21.74 o 
   8  11   9      735.82      792.28     20.16 o 
   9  11   9     2886.75     2727.67     26.98 o 
  10  11   9     1198.02     1152.40     21.11 o 
  11  11   9     2151.65     2188.06     31.01 o 
  12  11   9       97.06       85.18     15.05 o 
  13  11   9      947.60      943.82     28.38 o 
  14  11   9      100.73      106.71     18.59 o 
  15  11   9      909.47      946.90     29.19 o 
   0  12   9      200.31      194.55     12.74 o 
   1  12   9     4686.45     4908.03     32.05 o 
   2  12   9      383.10      346.91     11.82 o 
   3  12   9     1228.16     1174.97     16.73 o 
   4  12   9      292.97      312.26     12.07 o 
   5  12   9     2745.61     2796.74     23.95 o 
   6  12   9       79.40       35.04      8.05 o 
   7  12   9     2157.95     2054.85     23.04 o 
   8  12   9      242.56      257.97     12.37 o 
   9  12   9      189.31      188.57     12.25 o 
  10  12   9       78.64       62.55     11.86 o 
  11  12   9      822.84      883.78     24.37 o 
  12  12   9       59.23       34.18     14.56 o 
  13  12   9      242.95      197.61     19.00 o 
  14  12   9      142.69      154.09     19.54 o 
   1  13   9    11229.88    11220.23     58.96 o 
   2  13   9     1114.00     1026.79     15.86 o 
   3  13   9      127.74       82.27      8.67 o 
   4  13   9      858.95      916.60     16.89 o 
   5  13   9     1877.06     1931.10     23.09 o 
   6  13   9      954.43     1003.04     18.78 o 
   7  13   9      642.73      510.90     15.81 o 
   8  13   9      102.16       68.08     12.05 o 
   9  13   9      101.36      126.33     12.28 o 
  10  13   9      623.81      556.42     22.40 o 
  11  13   9     1809.04     1826.00     30.50 o 
  12  13   9        0.63      -10.11     14.51 o 
  13  13   9      962.86     1034.03     29.67 o 
  14  13   9       11.12        3.60     18.34 o 
   0  14   9      365.36      255.53     15.00 o 
   1  14   9     7775.13     7941.54     46.34 o 
   2  14   9        7.08        2.02      8.51 o 
   3  14   9     5305.55     5501.81     38.59 o 
   4  14   9       13.49       28.16     10.01 o 
   5  14   9      857.71      961.86     21.79 o 
   6  14   9       18.05       28.75     10.52 o 
   7  14   9     1857.77     1981.85     25.13 o 
   8  14   9      403.68      410.53     18.92 o 
   9  14   9     2132.34     2150.73     30.95 o 
  10  14   9       37.19       43.09     14.85 o 
  11  14   9     3409.32     3552.37     41.48 o 
  12  14   9      390.13      416.11     23.21 o 
  13  14   9      620.74      670.17     27.20 o 
   1  15   9      287.27      253.34     16.83 o 
   2  15   9      312.50      332.58     13.25 o 
   3  15   9       93.19       62.55     10.29 o 
   4  15   9       23.61       33.61     10.17 o 
   5  15   9     2583.10     2683.46     28.74 o 
   6  15   9      152.94      144.17     12.40 o 
   7  15   9     7350.60     7044.71     50.70 o 
   8  15   9      246.27      213.71     15.54 o 
   9  15   9      526.20      577.85     22.30 o 
  10  15   9        2.40      -15.02     15.02 o 
  11  15   9      241.61      204.38     18.90 o 
  12  15   9        2.84      -17.88     17.88 o 
   0  16   9       81.02       69.44     15.24 o 
   1  16   9     2815.16     2641.91     28.70 o 
   2  16   9       74.69       62.57     11.09 o 
   3  16   9     2702.88     2493.47     38.56 o 
   4  16   9      156.06      112.72     12.01 o 
   5  16   9     1894.22     1867.14     29.08 o 
   6  16   9       79.46       38.99     12.37 o 
   7  16   9     1414.57     1303.32     29.11 o 
   8  16   9      120.06       98.54     15.08 o 
   9  16   9      938.97      981.08     25.51 o 
  10  16   9      183.72      182.87     18.24 o 
  11  16   9      198.94      165.27     19.66 o 
  12  16   9       56.20       58.29     19.42 o 
   1  17   9      186.16      196.37     12.97 o 
   2  17   9      693.10      695.78     20.72 o 
   3  17   9     1286.55     1434.10     24.51 o 
   4  17   9        9.15        3.21     11.79 o 
   5  17   9     1986.88     1940.06     28.65 o 
   6  17   9      108.34      100.90     14.11 o 
   7  17   9     3632.41     3638.05     38.75 o 
   8  17   9       93.64       84.94     15.08 o 
   9  17   9      835.49      898.51     25.31 o 
  10  17   9       41.01       33.81     17.19 o 
  11  17   9     1918.31     2078.89     41.28 o 
   0  18   9      295.05      225.35     19.74 o 
   1  18   9     1182.21     1082.26     23.05 o 
   2  18   9      133.06      103.08     13.71 o 
   3  18   9      166.15      161.05     14.08 o 
   4  18   9      164.17      152.64     14.64 o 
   5  18   9      431.31      394.55     19.52 o 
   6  18   9       30.99       42.27     13.77 o 
   7  18   9      168.69      152.22     15.46 o 
   8  18   9        3.13       21.66     16.24 o 
   9  18   9      880.39     1000.20     29.14 o 
  10  18   9       13.91       -2.04     19.04 o 
   1  19   9      156.44      157.29     13.75 o 
   2  19   9       29.35       14.76     13.01 o 
   3  19   9      524.24      413.49     19.07 o 
   4  19   9       80.19       58.73     14.40 o 
   5  19   9      150.69      149.14     15.44 o 
   6  19   9       69.19       56.58     15.09 o 
   7  19   9      216.49      250.94     20.79 o 
   8  19   9      115.21       66.38     18.01 o 
   9  19   9      643.05      691.44     27.74 o 
   0  20   9       10.12      -18.10     18.10 o 
   1  20   9     2479.73     2489.87     33.61 o 
   2  20   9      269.53      266.55     16.73 o 
   3  20   9     1335.62     1366.94     28.40 o 
   4  20   9      184.01      188.18     16.38 o 
   5  20   9     4522.18     4731.83     47.03 o 
   6  20   9      164.46      195.54     17.62 o 
   7  20   9     2010.57     2096.46     35.97 o 
   8  20   9      168.74      184.99     20.17 o 
   1  21   9     1085.93     1109.50     26.76 o 
   2  21   9       70.48       39.94     15.13 o 
   3  21   9     1209.28     1199.10     27.81 o 
   4  21   9       33.58       30.55     15.40 o 
   5  21   9      568.24      528.09     23.53 o 
   6  21   9       44.15       71.02     16.43 o 
   0  22   9      420.21      441.49     31.27 o 
   1  22   9      238.54      281.60     22.18 o 
   2  22   9       59.07       36.15     15.49 o 
   3  22   9       94.38       51.15     16.05 o 
   4  22   9        2.13      -15.27     15.27 o 
   0   0  10     1489.94     1274.78     22.06 o 
   1   0  10       51.34       64.23      4.69 o 
   2   0  10    14384.59    17142.65     92.81 o 
   3   0  10    29854.76    33256.05    184.35 o 
   4   0  10    50467.75    52644.31    269.55 o 
   5   0  10    15197.65    13670.35     77.17 o 
   6   0  10      924.58     1040.07     24.58 o 
   7   0  10     5705.15     4872.40     36.82 o 
   8   0  10     6140.23     6100.48     51.46 o 
   9   0  10     9414.67     8944.05     69.00 o 
  10   0  10      687.47      774.25     21.10 o 
  11   0  10     2350.73     1940.02     42.52 o 
  12   0  10      400.69      370.62     22.43 o 
  13   0  10    13867.40    13483.71    113.57 o 
  14   0  10     1501.17     1479.71     35.71 o 
  15   0  10     2493.07     2507.60     45.19 o 
  16   0  10      308.32      362.45     27.15 o 
   1   1  10      316.88       84.08      5.85 o 
   2   1  10      447.15      480.31      6.59 o 
   3   1  10      451.74      323.58      7.01 o 
   4   1  10      530.42      930.13     10.95 o 
   5   1  10      473.22      391.07      8.34 o 
   6   1  10      185.69      164.83      5.60 o 
   7   1  10      843.76      779.86     10.19 o 
   8   1  10      215.29      233.25     10.44 o 
   9   1  10     1052.55     1296.76     17.71 o 
  10   1  10        5.77        3.34      7.71 o 
  11   1  10     2284.97     2267.74     25.52 o 
  12   1  10        6.91        2.32     10.28 o 
  13   1  10      623.87      663.69     19.72 o 
  14   1  10      572.31      547.46     19.96 o 
  15   1  10      788.32      812.72     22.94 o 
  16   1  10        0.05        8.00     14.10 o 
   0   2  10    10514.37    11160.62     62.70 o 
   1   2  10     6358.68     6182.22     26.93 o 
   2   2  10      266.81      361.40      6.38 o 
   3   2  10    27425.79    28963.57    111.23 o 
   4   2  10     3176.48     3221.17     18.35 o 
   5   2  10    31062.85    33103.31    127.34 o 
   6   2  10        2.64        2.18      4.67 o 
   7   2  10    12366.97    14052.51     61.99 o 
   8   2  10     8153.45     7645.17     40.47 o 
   9   2  10     6011.93     6098.97     37.33 o 
  10   2  10      354.49      332.98     12.41 o 
  11   2  10     1033.02     1099.71     19.17 o 
  12   2  10      574.15      503.35     17.09 o 
  13   2  10      886.84      854.19     27.65 o 
  14   2  10      470.79      421.08     17.10 o 
  15   2  10     1445.51     1405.79     31.31 o 
  16   2  10       22.51       -2.96     13.70 o 
   1   3  10     8400.01     8007.66     33.57 o 
   2   3  10     1890.35     1530.44     10.87 o 
   3   3  10    53200.39    55222.69    200.06 o 
   4   3  10     1566.98     1339.02     11.54 o 
   5   3  10    11543.77    11081.64     47.83 o 
   6   3  10       19.88       17.04      4.66 o 
   7   3  10    11810.42    11154.08     49.23 o 
   8   3  10      234.41      262.19     10.01 o 
   9   3  10     8159.46     7525.27     46.26 o 
  10   3  10     4240.84     4496.06     43.06 o 
  11   3  10      770.42      785.02     18.22 o 
  12   3  10       96.33      106.05     11.67 o 
  13   3  10     3715.43     3656.99     38.45 o 
  14   3  10     2532.13     2611.84     34.81 o 
  15   3  10      843.39      892.55     25.06 o 
  16   3  10       22.08        5.98     15.19 o 
   0   4  10     1170.66     1104.88     15.40 o 
   1   4  10    11901.40    11798.91     48.87 o 
   2   4  10    12476.82    13867.88     54.35 o 
   3   4  10     7374.44     8038.13     35.68 o 
   4   4  10      326.33      526.61      8.48 o 
   5   4  10     7702.85     8496.52     38.49 o 
   6   4  10       50.08       35.12      4.85 o 
   7   4  10     3687.65     4252.10     24.12 o 
   8   4  10      345.05      427.04     11.08 o 
   9   4  10      403.51      442.79     11.71 o 
  10   4  10      199.01      141.55      9.51 o 
  11   4  10     1442.93     1543.29     22.01 o 
  12   4  10       29.54        9.26     10.96 o 
  13   4  10     3373.96     3262.29     33.31 o 
  14   4  10       59.18       40.74     14.08 o 
  15   4  10     1422.37     1401.27     27.58 o 
  16   4  10      663.79      655.19     24.18 o 
   1   5  10     2118.72     2979.20     17.02 o 
   2   5  10      259.19      315.07     10.03 o 
   3   5  10      150.06       62.85      3.85 o 
   4   5  10     2319.85     2630.95     16.12 o 
   5   5  10     1102.19     1103.06     11.14 o 
   6   5  10      226.12      140.52      5.96 o 
   7   5  10      190.02      168.45      6.53 o 
   8   5  10       29.03       20.63      6.29 o 
   9   5  10      771.53     1042.37     15.10 o 
  10   5  10       25.27       32.51      8.50 o 
  11   5  10     1894.79     1874.15     24.19 o 
  12   5  10       22.59        7.45     11.84 o 
  13   5  10      216.35      244.54     15.13 o 
  14   5  10      227.11      223.97     15.93 o 
  15   5  10      621.30      622.37     25.12 o 
  16   5  10        7.69       -9.94     16.61 o 
   0   6  10     2212.83     1599.58     18.49 o 
   1   6  10     1259.71     1637.60     12.24 o 
   2   6  10     5430.03     4888.20     24.47 o 
   3   6  10     3353.65     2766.37     17.99 o 
   4   6  10      668.75      635.37      8.31 o 
   5   6  10     2687.87     2387.70     16.46 o 
   6   6  10      134.62      158.07      6.39 o 
   7   6  10     5790.61     5209.38     28.28 o 
   8   6  10       77.56       98.90      7.65 o 
   9   6  10     3445.53     3273.08     24.66 o 
  10   6  10        2.84        0.71      8.43 o 
  11   6  10     2358.52     2284.04     28.38 o 
  12   6  10     2273.32     2286.94     31.46 o 
  13   6  10     2546.28     2637.67     40.40 o 
  14   6  10       45.21       31.41     14.79 o 
  15   6  10      465.81      457.00     23.55 o 
  16   6  10        6.02       -3.60     16.30 o 
   1   7  10     9932.56    10425.59     45.08 o 
   2   7  10       71.91       71.16      4.77 o 
   3   7  10    13989.12    13991.63     58.48 o 
   4   7  10     1444.42     1539.27     14.92 o 
   5   7  10     3554.86     4066.44     23.50 o 
   6   7  10      570.62      620.97     11.06 o 
   7   7  10     2756.70     2643.97     19.85 o 
   8   7  10      866.60      724.07     14.36 o 
   9   7  10     3911.55     4075.20     28.61 o 
  10   7  10      385.99      400.36     13.92 o 
  11   7  10     4638.08     4546.28     42.42 o 
  12   7  10      595.80      528.23     20.47 o 
  13   7  10     1060.96     1068.67     25.26 o 
  14   7  10       82.06       79.93     15.33 o 
  15   7  10      417.32      394.13     20.77 o 
  16   7  10        1.04        6.30     16.99 o 
   0   8  10      334.00      505.34     18.65 o 
   1   8  10      781.26      928.29     11.27 o 
   2   8  10      193.04      146.83      6.08 o 
   3   8  10      141.71      193.22      7.40 o 
   4   8  10       36.73       21.63      5.27 o 
   5   8  10     3204.16     3393.36     22.12 o 
   6   8  10     1751.59     1719.49     16.76 o 
   7   8  10      948.92      784.35     13.41 o 
   8   8  10     1463.93     1480.28     18.95 o 
   9   8  10     8774.26     8977.29     53.42 o 
  10   8  10      319.17      220.17     13.55 o 
  11   8  10      164.70      142.64     13.15 o 
  12   8  10       48.23       24.93     13.93 o 
  13   8  10      847.92      843.63     24.67 o 
  14   8  10      189.84      151.42     17.10 o 
  15   8  10       17.95       12.75     16.29 o 
   1   9  10    27949.02    28421.82    115.90 o 
   2   9  10     1637.71     1718.92     15.25 o 
   3   9  10     5242.07     5090.25     28.31 o 
   4   9  10       83.57       53.25      6.56 o 
   5   9  10     1964.51     1702.52     16.86 o 
   6   9  10     3212.79     3143.85     23.36 o 
   7   9  10     3392.09     3425.73     25.07 o 
   8   9  10        9.72       -2.83      8.62 o 
   9   9  10     3280.40     3171.91     33.13 o 
  10   9  10      902.00      871.21     24.33 o 
  11   9  10     9659.96     9341.09     64.12 o 
  12   9  10       62.09       69.14     13.39 o 
  13   9  10     3277.37     3312.91     39.21 o 
  14   9  10       72.83       50.17     16.12 o 
  15   9  10      887.32      844.96     28.56 o 
   0  10  10     7811.04     8422.83     64.26 o 
   1  10  10     4491.97     4781.66     36.20 o 
   2  10  10       71.70       83.91      6.24 o 
   3  10  10     8343.16     8675.07     44.51 o 
   4  10  10      622.88      848.51     13.03 o 
   5  10  10      446.66      440.49     12.92 o 
   6  10  10      463.06      460.52     12.26 o 
   7  10  10      999.03      957.36     15.22 o 
   8  10  10      881.30      967.43     18.24 o 
   9  10  10      888.82      840.71     17.38 o 
  10  10  10     1080.45      985.64     23.18 o 
  11  10  10     2133.00     2118.03     30.17 o 
  12  10  10      241.35      215.56     16.37 o 
  13  10  10     1740.38     1799.78     31.44 o 
  14  10  10      269.37      252.86     20.48 o 
  15  10  10       41.02       39.67     18.96 o 
   1  11  10     2391.40     2182.44     20.12 o 
   2  11  10      228.09      156.66      8.41 o 
   3  11  10      302.13      292.18     10.37 o 
   4  11  10      194.56      150.62      8.48 o 
   5  11  10      996.77      958.88     15.95 o 
   6  11  10      260.34      183.78      9.23 o 
   7  11  10      866.10      766.78     14.47 o 
   8  11  10      133.65      133.49     10.50 o 
   9  11  10      644.14      601.34     16.89 o 
  10  11  10      243.37      227.85     12.56 o 
  11  11  10       15.06      -10.64     13.21 o 
  12  11  10        1.53       -3.59     14.73 o 
  13  11  10      237.96      201.94     18.96 o 
  14  11  10       41.93       27.59     16.12 o 
   0  12  10     2591.01     2443.40     31.25 o 
   1  12  10     7689.20     7661.49     50.56 o 
   2  12  10     1230.26     1186.21     15.97 o 
   3  12  10     6532.61     6338.95     42.57 o 
   4  12  10     8838.90     8721.61     57.35 o 
   5  12  10     1630.44     1608.98     18.29 o 
   6  12  10     1022.15     1036.23     16.23 o 
   7  12  10     1579.66     1577.40     18.93 o 
   8  12  10     2164.43     1900.49     26.01 o 
   9  12  10      994.97     1043.05     21.83 o 
  10  12  10        3.85      -10.97     10.97 o 
  11  12  10     2856.94     2807.96     35.34 o 
  12  12  10     1720.17     1593.09     31.56 o 
  13  12  10      659.06      737.75     27.36 o 
  14  12  10      334.56      337.99     21.76 o 
   1  13  10     2217.55     2247.91     22.18 o 
   2  13  10     3533.33     3635.91     27.90 o 
   3  13  10      516.52      395.76     13.00 o 
   4  13  10      388.31      487.60     14.46 o 
   5  13  10     1373.21     1552.80     20.49 o 
   6  13  10      849.34      918.88     21.11 o 
   7  13  10     2856.87     2784.71     28.85 o 
   8  13  10      267.35      212.42     14.49 o 
   9  13  10     1928.62     1958.69     33.06 o 
  10  13  10      684.69      729.89     21.52 o 
  11  13  10      639.91      654.49     23.00 o 
  12  13  10      201.38      156.32     17.79 o 
  13  13  10      470.85      498.96     27.31 o 
   0  14  10       41.90      122.17     13.81 o 
   1  14  10      193.64      132.52      9.88 o 
   2  14  10      330.39      231.40     10.91 o 
   3  14  10      292.86      286.08     15.34 o 
   4  14  10     1082.44      899.12     19.17 o 
   5  14  10        1.09       -4.06     10.32 o 
   6  14  10      100.07      147.34     12.04 o 
   7  14  10      229.58      244.60     13.53 o 
   8  14  10      869.79      882.73     22.79 o 
   9  14  10        3.46      -13.10     13.10 o 
  10  14  10        3.27      -13.71     13.71 o 
  11  14  10      142.63      149.56     17.11 o 
  12  14  10       10.69       22.54     17.00 o 
  13  14  10       37.70        4.86     19.06 o 
   1  15  10     4693.77     4714.54     35.67 o 
   2  15  10     5825.08     5490.23     39.41 o 
   3  15  10     5010.36     4907.75     37.55 o 
   4  15  10        3.28       14.44     10.56 o 
   5  15  10     4109.02     4023.51     51.31 o 
   6  15  10      980.73     1004.76     21.23 o 
   7  15  10     2246.15     2257.86     30.81 o 
   8  15  10      139.01      102.72     14.40 o 
   9  15  10     1564.58     1594.92     28.82 o 
  10  15  10      241.27      287.27     19.94 o 
  11  15  10     1753.79     1844.37     37.80 o 
  12  15  10       22.07       17.61     18.51 o 
   0  16  10     1702.76     1681.91     37.92 o 
   1  16  10     1801.01     1947.62     25.22 o 
   2  16  10      828.49      694.92     18.92 o 
   3  16  10     4116.61     3979.87     37.98 o 
   4  16  10       14.51       21.23     11.44 o 
   5  16  10     6039.10     6387.48     47.95 o 
   6  16  10        2.27      -11.67     11.67 o 
   7  16  10     1579.56     1542.55     32.51 o 
   8  16  10      525.44      584.21     22.44 o 
   9  16  10     1094.27     1184.96     27.10 o 
  10  16  10       19.06       -3.67     16.41 o 
  11  16  10     2076.36     2363.44     42.21 o 
   1  17  10      567.80      587.55     18.24 o 
   2  17  10      109.75       72.07     13.04 o 
   3  17  10       22.40       10.92     12.14 o 
   4  17  10      437.99      443.43     18.06 o 
   5  17  10        0.16        4.27     12.55 o 
   6  17  10      165.51      186.78     15.58 o 
   7  17  10      387.64      415.89     18.64 o 
   8  17  10       54.57       19.97     14.55 o 
   9  17  10      164.01      175.65     17.66 o 
  10  17  10       42.44       40.20     17.45 o 
  11  17  10       54.93      117.49     20.47 o 
   0  18  10      289.05      234.38     20.13 o 
   1  18  10      164.98      177.43     13.75 o 
   2  18  10      216.06      177.09     14.52 o 
   3  18  10     1365.66     1370.66     25.56 o 
   4  18  10       67.12       47.61     13.55 o 
   5  18  10     1102.32     1168.98     25.31 o 
   6  18  10       12.84       -1.13     13.67 o 
   7  18  10     1074.48     1128.47     27.61 o 
   8  18  10       65.86       72.91     18.90 o 
   9  18  10     1617.31     1666.25     36.31 o 
  10  18  10        8.48        0.98     19.65 o 
   1  19  10      400.62      363.45     18.96 o 
   2  19  10      432.24      477.19     20.31 o 
   3  19  10     1198.86     1235.73     25.91 o 
   4  19  10      169.24      187.31     16.24 o 
   5  19  10      244.84      279.02     17.08 o 
   6  19  10       24.27       -2.17     14.16 o 
   7  19  10     2048.93     2180.04     34.80 o 
   8  19  10      677.29      859.49     31.29 o 
   9  19  10      410.53      462.29     24.51 o 
   0  20  10      171.81      174.30     21.37 o 
   1  20  10        1.39       -2.36     14.08 o 
   2  20  10      133.49      111.07     15.74 o 
   3  20  10       68.35       33.87     15.03 o 
   4  20  10      354.91      312.61     18.39 o 
   5  20  10        0.52       10.11     15.02 o 
   6  20  10       45.84       54.23     16.14 o 
   7  20  10        2.13      -18.43     18.43 o 
   1  21  10      154.74      139.88     16.80 o 
   2  21  10      580.35      564.26     23.19 o 
   3  21  10     1979.64     2002.03     32.56 o 
   4  21  10       64.45       12.68     16.01 o 
   5  21  10      898.22      937.48     26.89 o 
   6  21  10       96.23       97.89     17.46 o 
   0  22  10      387.50      433.09     42.56 o 
   1  22  10      875.85      869.63     27.83 o 
   2  22  10       22.26       20.56     15.90 o 
   3  22  10     1368.31     1463.40     30.58 o 
   1   1  11      329.94      219.42      6.11 o 
   2   1  11     6617.94     6598.96     28.90 o 
   3   1  11    19847.04    21144.21     80.22 o 
   4   1  11      488.24      273.35      7.56 o 
   5   1  11     7068.41     6343.85     31.78 o 
   6   1  11    21078.58    21716.16     87.04 o 
   7   1  11    15760.61    15704.36     68.55 o 
   8   1  11      641.49      784.38     13.84 o 
   9   1  11     2341.75     2193.61     22.07 o 
  10   1  11     1298.03     1282.83     17.44 o 
  11   1  11      740.17      748.27     18.11 o 
  12   1  11       20.50       24.94     10.73 o 
  13   1  11      841.29      828.91     25.23 o 
  14   1  11     3977.42     4037.78     38.75 o 
  15   1  11      695.02      655.31     21.78 o 
  16   1  11       35.85       19.19     14.21 o 
   0   2  11       78.83      166.75      8.14 o 
   1   2  11     1918.99     1753.88     13.94 o 
   2   2  11     1966.77     2091.34     12.91 o 
   3   2  11      275.04      319.74     10.44 o 
   4   2  11    11592.21    11555.20     49.12 o 
   5   2  11      223.98      195.17      7.66 o 
   6   2  11      619.64      659.60     10.14 o 
   7   2  11     3820.62     3902.63     22.74 o 
   8   2  11     7124.93     6847.55     39.79 o 
   9   2  11      291.39      292.52     11.01 o 
  10   2  11       47.52       19.18      8.43 o 
  11   2  11     2284.06     2247.08     31.66 o 
  12   2  11      381.40      400.22     16.27 o 
  13   2  11     1397.08     1438.36     23.88 o 
  14   2  11      540.52      483.95     19.42 o 
  15   2  11     2035.51     2111.69     30.07 o 
  16   2  11     1526.31     1582.09     29.60 o 
   1   3  11      814.48     1027.09     12.30 o 
   2   3  11      311.66      286.98      6.20 o 
   3   3  11     1294.30     1411.00     12.78 o 
   4   3  11      164.85       85.38      4.76 o 
   5   3  11      634.71      859.25     10.32 o 
   6   3  11     7894.45     7638.55     36.06 o 
   7   3  11        9.20       -3.10      4.87 o 
   8   3  11       48.39       29.94      7.42 o 
   9   3  11       89.13      109.56      8.56 o 
  10   3  11      227.09      220.15     10.24 o 
  11   3  11     5081.60     4964.00     38.84 o 
  12   3  11      201.87      176.65     12.73 o 
  13   3  11       77.23       60.56     12.01 o 
  14   3  11       10.24        8.08     11.66 o 
  15   3  11      259.32      242.83     16.61 o 
  16   3  11      106.02       84.33     16.49 o 
   0   4  11    14517.41    13965.04     77.60 o 
   1   4  11      533.19      361.15      8.10 o 
   2   4  11      148.65      113.35      5.89 o 
   3   4  11     1139.77     1013.01     10.16 o 
   4   4  11     4838.52     4713.83     27.65 o 
   5   4  11     2378.91     2668.50     17.34 o 
   6   4  11      434.52      320.53      8.79 o 
   7   4  11     4572.83     4892.95     26.79 o 
   8   4  11     7370.34     7584.78     41.11 o 
   9   4  11     1367.03     1403.99     17.94 o 
  10   4  11      299.09      276.82     11.64 o 
  11   4  11       87.38       85.82     11.13 o 
  12   4  11     3545.34     3433.17     31.32 o 
  13   4  11      891.96      896.69     22.39 o 
  14   4  11      603.42      616.37     22.42 o 
  15   4  11      411.02      386.56     18.84 o 
  16   4  11     1049.43     1062.86     29.53 o 
   1   5  11      130.85       67.48      5.55 o 
   2   5  11     8985.62     8424.32     37.53 o 
   3   5  11     6346.89     5845.00     28.27 o 
   4   5  11       66.25      139.53      5.67 o 
   5   5  11     1459.32     1418.82     12.66 o 
   6   5  11     3735.58     3266.19     20.98 o 
   7   5  11     7095.53     6383.51     32.65 o 
   8   5  11      265.99      269.67     12.21 o 
   9   5  11      464.04      457.62     12.48 o 
  10   5  11     8234.54     8269.82     50.64 o 
  11   5  11     1904.23     1814.76     25.43 o 
  12   5  11        8.40       13.97     11.72 o 
  13   5  11      571.27      520.35     20.73 o 
  14   5  11     4933.65     5111.91     49.67 o 
  15   5  11     1438.20     1465.85     30.20 o 
  16   5  11      275.95      277.54     20.04 o 
   0   6  11     3648.02     3313.06     28.25 o 
   1   6  11     3678.98     4102.23     22.94 o 
   2   6  11      628.51      648.66      9.01 o 
   3   6  11      138.04      138.30      5.77 o 
   4   6  11      229.82      249.98      7.93 o 
   5   6  11      185.96       89.00      6.22 o 
   6   6  11       50.13       48.37      6.11 o 
   7   6  11      248.35      199.19      7.72 o 
   8   6  11      461.96      433.59     12.82 o 
   9   6  11     3015.76     2866.25     25.51 o 
  10   6  11     1303.30     1343.38     19.53 o 
  11   6  11       75.72       67.69     12.05 o 
  12   6  11     1827.25     1762.98     28.26 o 
  13   6  11       33.22       12.23     13.93 o 
  14   6  11       79.51       77.52     15.96 o 
  15   6  11       36.16       34.91     16.34 o 
  16   6  11      237.60      229.68     19.75 o 
   1   7  11     5448.03     5410.06     27.29 o 
   2   7  11    17911.43    17416.86     71.14 o 
   3   7  11      306.81      323.04      8.10 o 
   4   7  11     1057.21     1104.21     12.58 o 
   5   7  11     1934.71     1956.28     16.47 o 
   6   7  11     5066.45     4693.40     27.82 o 
   7   7  11     2735.56     2716.77     20.63 o 
   8   7  11       12.62       19.89      8.13 o 
   9   7  11      934.90     1046.43     17.37 o 
  10   7  11     5773.18     5678.76     45.12 o 
  11   7  11     1699.90     1676.93     43.15 o 
  12   7  11      210.09      175.99     15.18 o 
  13   7  11     2979.86     3038.60     37.90 o 
  14   7  11     2494.89     2619.27     38.45 o 
  15   7  11      587.13      572.09     25.07 o 
   0   8  11    37258.54    37975.04    214.83 o 
   1   8  11    21126.15    22205.04     92.56 o 
   2   8  11        0.47       -3.17      5.29 o 
   3   8  11     7084.83     7431.13     35.39 o 
   4   8  11     6107.65     6394.32     33.62 o 
   5   8  11      597.97      430.30     11.97 o 
   6   8  11       18.79       14.80      6.38 o 
   7   8  11     5308.05     5502.63     33.40 o 
   8   8  11     6875.19     7449.25     46.13 o 
   9   8  11     1823.54     1779.65     20.82 o 
  10   8  11      576.66      608.04     20.62 o 
  11   8  11     1584.98     1435.43     25.68 o 
  12   8  11     2808.64     2812.29     35.31 o 
  13   8  11      993.73     1034.54     26.12 o 
  14   8  11      330.52      322.02     19.03 o 
  15   8  11      287.62      242.59     19.06 o 
   1   9  11      190.71      136.90      6.30 o 
   2   9  11      317.22      230.03      8.38 o 
   3   9  11      414.85      417.91     10.96 o 
   4   9  11      333.78      447.30     11.25 o 
   5   9  11     1981.62     1957.97     18.33 o 
   6   9  11       42.06       97.74      9.29 o 
   7   9  11      564.58      600.71     12.81 o 
   8   9  11     1289.98     1466.05     19.68 o 
   9   9  11      212.82      254.45     12.05 o 
  10   9  11      315.36      292.21     12.82 o 
  11   9  11      488.32      483.60     19.20 o 
  12   9  11        1.06      -13.63     13.63 o 
  13   9  11      298.32      340.68     18.27 o 
  14   9  11        3.78        9.20     15.32 o 
  15   9  11      238.24      248.30     21.11 o 
   0  10  11     5361.02     5312.15     46.43 o 
   1  10  11     3315.85     3712.68     26.24 o 
   2  10  11     1074.35     1351.83     15.17 o 
   3  10  11      228.12      203.40      8.42 o 
   4  10  11     4173.68     3788.33     34.47 o 
   5  10  11      312.13      304.52     13.62 o 
   6  10  11     1034.05     1246.14     15.84 o 
   7  10  11     1648.67     1574.15     18.13 o 
   8  10  11     5549.99     5551.42     38.92 o 
   9  10  11     1785.03     1856.11     22.77 o 
  10  10  11       62.41       27.13     10.61 o 
  11  10  11      135.17       88.43     14.36 o 
  12  10  11     1972.21     2056.02     29.87 o 
  13  10  11      426.98      451.11     23.08 o 
  14  10  11       52.79       67.90     18.34 o 
   1  11  11     6662.51     6807.82     39.99 o 
   2  11  11     7982.26     8314.98     46.38 o 
   3  11  11      603.66      626.33     13.55 o 
   4  11  11      135.31      104.14      8.48 o 
   5  11  11     2178.37     2007.82     20.85 o 
   6  11  11     5747.53     5879.12     38.49 o 
   7  11  11      608.98      618.45     15.14 o 
   8  11  11       60.71       19.29      9.64 o 
   9  11  11     1690.24     1552.76     21.70 o 
  10  11  11     3667.34     3618.94     36.96 o 
  11  11  11     2265.23     2176.21     35.43 o 
  12  11  11       33.75       49.40     15.98 o 
  13  11  11     1318.50     1345.48     28.33 o 
  14  11  11     1228.63     1290.98     32.54 o 
   0  12  11     5414.17     5175.43     48.10 o 
   1  12  11     4000.29     3710.21     25.81 o 
   2  12  11     1335.54     1182.46     17.13 o 
   3  12  11     4225.37     3955.30     30.85 o 
   4  12  11     3340.86     3269.79     27.87 o 
   5  12  11       14.13        7.75      8.70 o 
   6  12  11      446.28      316.22     12.35 o 
   7  12  11        4.66        7.64      8.92 o 
   8  12  11     2232.75     2254.24     26.52 o 
   9  12  11      549.32      548.70     27.29 o 
  10  12  11       51.41       54.89     12.55 o 
  11  12  11       20.05       16.55     14.91 o 
  12  12  11      958.29      966.16     30.82 o 
  13  12  11        7.31      -16.21     16.21 o 
  14  12  11       84.60       44.78     17.79 o 
   1  13  11     3290.50     3371.08     26.93 o 
   2  13  11     1252.21     1134.18     17.24 o 
   3  13  11      933.16      946.94     23.30 o 
   4  13  11      384.42      276.11     11.67 o 
   5  13  11     3765.82     3507.60     39.32 o 
   6  13  11      208.07      209.47     12.25 o 
   7  13  11       92.77       65.18     11.06 o 
   8  13  11      667.42      591.12     21.01 o 
   9  13  11     1658.81     1467.58     24.87 o 
  10  13  11      411.42      432.07     19.04 o 
  11  13  11      628.86      703.16     23.86 o 
  12  13  11        4.72       -7.55     17.70 o 
  13  13  11        6.69      -18.40     18.40 o 
   0  14  11     8309.98     8164.24     80.28 o 
   1  14  11    13142.12    12687.51     66.77 o 
   2  14  11        0.02        1.55      8.73 o 
   3  14  11     4561.28     4205.35     35.52 o 
   4  14  11     1747.40     1712.90     25.23 o 
   5  14  11     7333.38     7145.90     56.48 o 
   6  14  11       75.94       92.91     11.89 o 
   7  14  11     1900.76     1974.29     25.74 o 
   8  14  11     2500.93     2454.70     32.89 o 
   9  14  11     1246.61     1310.12     25.98 o 
  10  14  11        9.99       -1.04     13.57 o 
  11  14  11      978.18      971.98     32.82 o 
  12  14  11     1985.89     2004.52     43.23 o 
  13  14  11      308.20      331.54     26.34 o 
   1  15  11     2553.11     2552.62     27.25 o 
   2  15  11     1231.17     1237.31     21.23 o 
   3  15  11       65.39       40.82     11.25 o 
   4  15  11     1411.97     1428.37     23.09 o 
   5  15  11      122.91      111.86     12.04 o 
   6  15  11     2898.77     2998.67     31.40 o 
   7  15  11      962.15      998.36     21.44 o 
   8  15  11      463.85      481.36     30.09 o 
   9  15  11       93.36      105.80     15.22 o 
  10  15  11      953.51     1052.87     30.72 o 
  11  15  11      192.94      179.22     20.53 o 
  12  15  11       22.13       22.07     20.56 o 
   0  16  11     1379.21     1362.23     36.52 o 
   1  16  11      237.88      224.82     12.94 o 
   2  16  11       41.13       28.42     11.90 o 
   3  16  11      174.88      138.24     12.44 o 
   4  16  11     2238.75     2183.65     27.45 o 
   5  16  11      255.14      260.00     14.44 o 
   6  16  11        0.54       -4.24     12.13 o 
   7  16  11      433.50      374.39     17.61 o 
   8  16  11      635.83      545.08     22.66 o 
   9  16  11      258.47      262.07     17.66 o 
  10  16  11       80.19       88.96     17.62 o 
  11  16  11      193.91      186.02     21.46 o 
   1  17  11       10.55      -11.82     11.82 o 
   2  17  11     1860.05     1909.58     28.23 o 
   3  17  11      138.93      128.12     14.11 o 
   4  17  11      766.60      709.56     21.38 o 
   5  17  11     1067.69     1080.09     23.95 o 
   6  17  11     5453.88     5462.75     69.80 o 
   7  17  11     1159.66     1141.89     31.94 o 
   8  17  11       52.08       29.42     15.05 o 
   9  17  11     2002.61     2145.18     47.96 o 
  10  17  11     1635.90     1660.06     45.88 o 
   0  18  11      813.20      877.65     30.24 o 
   1  18  11      181.78      177.28     14.89 o 
   2  18  11      104.01       64.25     13.51 o 
   3  18  11        2.92       -1.52     12.34 o 
   4  18  11      501.55      579.69     21.64 o 
   5  18  11      901.01      886.18     23.79 o 
   6  18  11      170.64      140.15     15.44 o 
   7  18  11      174.11      200.85     17.72 o 
   8  18  11      497.64      525.52     25.80 o 
   9  18  11      233.83      274.16     20.42 o 
   1  19  11        1.43      -12.15     13.42 o 
   2  19  11       15.36       22.46     13.39 o 
   3  19  11      115.06      103.56     13.99 o 
   4  19  11        1.25      -13.80     13.80 o 
   5  19  11       82.14       95.70     15.59 o 
   6  19  11       19.38       30.90     15.19 o 
   7  19  11       31.99       28.75     16.34 o 
   8  19  11      210.81      217.79     20.31 o 
   0  20  11     1525.70     1657.34     44.89 o 
   1  20  11      595.98      602.49     22.58 o 
   2  20  11      642.86      644.45     23.74 o 
   3  20  11      296.77      329.54     17.53 o 
   4  20  11     2019.05     2137.96     40.52 o 
   5  20  11     1586.64     1631.52     30.26 o 
   6  20  11       72.07       46.27     15.87 o 
   7  20  11      311.47      336.07     23.68 o 
   1  21  11      402.20      372.21     34.38 o 
   2  21  11      182.52      181.41     17.49 o 
   3  21  11      174.87      196.86     16.75 o 
   4  21  11       27.79       31.66     16.38 o 
   5  21  11      310.47      302.84     19.79 o 
   0  22  11       91.57       84.59     25.15 o 
   1  22  11      170.98      203.72     19.69 o 
   2  22  11       66.20       59.72     16.32 o 
   0   0  12     8888.30     7912.37     68.06 o 
   1   0  12       11.74       51.19      5.45 o 
   2   0  12     1068.65     1364.70     15.72 o 
   3   0  12     2303.23     2699.18     23.51 o 
   4   0  12    61509.25    61138.29    312.94 o 
   5   0  12     3111.73     3381.81     33.40 o 
   6   0  12     1924.85     1665.87     22.77 o 
   7   0  12       95.59       50.71      7.95 o 
   8   0  12    18268.49    18049.45    121.49 o 
   9   0  12     1200.44     1178.37     32.82 o 
  10   0  12       17.10       -1.45     14.10 o 
  11   0  12       20.86        2.66     14.54 o 
  12   0  12     4084.80     3998.87     50.38 o 
  13   0  12     2474.43     2343.62     40.91 o 
  14   0  12       60.32       46.03     18.83 o 
  15   0  12        1.31      -11.47     19.45 o 
  16   0  12     3456.23     3629.13     56.26 o 
   1   1  12      773.54      931.67      8.95 o 
   2   1  12    17567.66    18661.27     71.80 o 
   3   1  12        3.81       22.66      3.65 o 
   4   1  12     1237.58     1193.61     16.86 o 
   5   1  12      975.72      949.08     11.06 o 
   6   1  12     9260.25     9384.57     44.57 o 
   7   1  12     1485.22     1668.17     15.46 o 
   8   1  12     1062.32     1227.43     16.87 o 
   9   1  12       55.92       50.92      8.04 o 
  10   1  12      377.76      381.95     13.90 o 
  11   1  12      367.65      321.53     13.67 o 
  12   1  12       46.32       31.03     11.67 o 
  13   1  12     1898.78     1889.50     26.75 o 
  14   1  12     1650.43     1605.41     33.72 o 
  15   1  12      243.72      214.28     15.66 o 
  16   1  12      221.89      240.07     19.89 o 
   0   2  12     3241.57     3092.73     23.88 o 
   1   2  12      440.58      807.89      8.62 o 
   2   2  12       21.33       23.45      3.64 o 
   3   2  12        0.46       -3.96      3.96 o 
   4   2  12    25994.47    26865.58    105.07 o 
   5   2  12     3616.56     4956.55     25.96 o 
   6   2  12     1651.03     1714.93     14.30 o 
   7   2  12       79.27       97.47      6.99 o 
   8   2  12    14321.73    14147.30     70.25 o 
   9   2  12       75.68      124.13      9.31 o 
  10   2  12     1986.92     1900.58     21.97 o 
  11   2  12      104.36      122.68     11.54 o 
  12   2  12     4045.39     4001.13     35.61 o 
  13   2  12      104.01       93.83     12.83 o 
  14   2  12        0.11        0.52     12.80 o 
  15   2  12      337.21      326.05     17.02 o 
  16   2  12      909.21      935.74     27.17 o 
   1   3  12       55.14       99.40      4.52 o 
   2   3  12     8932.01     7919.70     34.19 o 
   3   3  12     4794.36     5044.32     25.51 o 
   4   3  12      147.32       90.28      5.76 o 
   5   3  12     1250.79     1251.85     12.22 o 
   6   3  12    10138.19     9715.88     44.21 o 
   7   3  12     1274.45     1148.34     13.27 o 
   8   3  12      619.08      658.23     13.87 o 
   9   3  12      341.48      363.87     12.69 o 
  10   3  12     2500.54     2538.46     23.85 o 
  11   3  12      103.50       69.71     11.12 o 
  12   3  12        0.09        0.74     11.09 o 
  13   3  12      325.50      320.02     15.56 o 
  14   3  12     5221.38     5325.91     47.95 o 
  15   3  12      267.85      234.24     17.27 o 
  16   3  12        8.79        4.11     15.18 o 
   0   4  12     1487.85     1532.85     18.31 o 
   1   4  12      683.05      895.71      8.82 o 
   2   4  12      975.83     1250.62      9.87 o 
   3   4  12      118.39      180.33      6.17 o 
   4   4  12     7768.81     7322.79     34.47 o 
   5   4  12     3264.05     3393.40     20.52 o 
   6   4  12       41.21       95.03      6.06 o 
   7   4  12       45.75       33.35      5.90 o 
   8   4  12     3399.83     3177.65     24.88 o 
   9   4  12      201.96      135.67      9.15 o 
  10   4  12      393.69      383.32     13.74 o 
  11   4  12      229.00      221.03     12.78 o 
  12   4  12    10022.39     9883.12     67.35 o 
  13   4  12      232.70      222.40     15.02 o 
  14   4  12      128.22      129.88     15.53 o 
  15   4  12      784.42      862.28     25.21 o 
  16   4  12     1347.19     1357.13     31.46 o 
   1   5  12     1112.48     1148.28     10.76 o 
   2   5  12     7135.50     7869.11     35.88 o 
   3   5  12      598.19      866.45      9.88 o 
   4   5  12     1765.83     2150.13     16.47 o 
   5   5  12      230.03      276.97      9.16 o 
   6   5  12      653.72      421.37      9.65 o 
   7   5  12      880.87      700.50     14.30 o 
   8   5  12      888.20     1004.61     17.91 o 
   9   5  12     4643.11     4572.23     33.66 o 
  10   5  12      608.17      511.28     16.79 o 
  11   5  12      151.59       96.94     12.28 o 
  12   5  12      130.68      120.03     13.23 o 
  13   5  12      153.54      153.41     14.80 o 
  14   5  12      300.92      301.32     18.04 o 
  15   5  12      154.52      152.02     17.50 o 
  16   5  12      228.43      225.86     19.72 o 
   0   6  12    17502.00    16080.89    117.57 o 
   1   6  12      293.92      657.77      8.89 o 
   2   6  12      211.97      184.35     10.11 o 
   3   6  12     1520.61     1440.29     13.50 o 
   4   6  12     9292.71     8670.92     41.85 o 
   5   6  12     3539.13     3426.89     22.31 o 
   6   6  12      706.26      670.45     11.67 o 
   7   6  12      227.10      282.47      9.67 o 
   8   6  12     9803.42    10361.99     55.25 o 
   9   6  12     5876.65     5976.11     40.31 o 
  10   6  12       95.01       91.34     10.48 o 
  11   6  12       20.95       17.64     12.29 o 
  12   6  12     6888.09     6978.93     57.22 o 
  13   6  12       87.26       82.69     15.05 o 
  14   6  12      564.36      571.96     23.52 o 
  15   6  12       75.75       57.94     18.02 o 
   1   7  12     4079.95     4618.50     26.98 o 
   2   7  12    31181.00    32525.07    126.40 o 
   3   7  12     1210.08     1273.28     13.20 o 
   4   7  12      540.02      729.40     11.33 o 
   5   7  12     3276.43     3770.12     23.97 o 
   6   7  12    13395.33    13036.53     57.97 o 
   7   7  12       42.47       41.66      6.78 o 
   8   7  12     1336.01     1215.96     20.21 o 
   9   7  12       32.23       39.13      9.93 o 
  10   7  12     8725.17     8586.66     55.89 o 
  11   7  12      159.51      161.31     14.55 o 
  12   7  12      246.50      210.85     15.66 o 
  13   7  12      263.12      258.36     17.14 o 
  14   7  12     1646.38     1741.62     31.68 o 
  15   7  12       31.23       38.77     16.91 o 
   0   8  12     2434.09     2843.31     34.21 o 
   1   8  12     1492.49     1384.67     13.90 o 
   2   8  12     2815.38     3074.43     20.73 o 
   3   8  12      567.33      695.14     11.17 o 
   4   8  12     1024.67     1166.75     13.44 o 
   5   8  12     2186.51     2040.38     22.53 o 
   6   8  12      702.82      807.81     13.52 o 
   7   8  12       28.89       52.81      7.68 o 
   8   8  12      984.20     1066.56     20.36 o 
   9   8  12       63.18       61.45     10.74 o 
  10   8  12      114.87      121.70     12.16 o 
  11   8  12       30.96       25.09     15.47 o 
  12   8  12      349.15      367.22     21.63 o 
  13   8  12      132.38      130.25     16.00 o 
  14   8  12       21.34        6.42     15.50 o 
  15   8  12        0.48      -15.73     15.73 o 
   1   9  12      429.96      386.93      9.99 o 
   2   9  12    17363.50    16358.07     74.89 o 
   3   9  12      267.28      384.27     11.38 o 
   4   9  12      120.93       40.32      7.31 o 
   5   9  12      376.82      357.84     11.02 o 
   6   9  12     6907.25     6619.23     36.33 o 
   7   9  12     1363.12     1202.22     15.55 o 
   8   9  12      115.05      132.24      9.65 o 
   9   9  12       27.25       29.97      9.96 o 
  10   9  12    10439.63    10427.58     65.32 o 
  11   9  12       10.52       15.82     13.42 o 
  12   9  12      151.55      128.84     15.22 o 
  13   9  12      325.07      303.66     18.59 o 
  14   9  12     2521.53     2443.39     36.06 o 
  15   9  12        4.12       -6.27     16.34 o 
   0  10  12     9317.83     8789.87     68.35 o 
   1  10  12      226.44      286.40     10.94 o 
   2  10  12       81.26       81.02      8.18 o 
   3  10  12     5914.98     6430.56     38.51 o 
   4  10  12     3560.54     3460.08     26.63 o 
   5  10  12       12.73       -7.54      7.54 o 
   6  10  12        3.72       -3.19      8.13 o 
   7  10  12     4278.28     4341.83     31.71 o 
   8  10  12     1488.45     1632.19     21.24 o 
   9  10  12      591.61      473.23     15.86 o 
  10  10  12      105.26       82.20     11.33 o 
  11  10  12      101.96       97.15     14.40 o 
  12  10  12     5947.39     6112.88     60.15 o 
  13  10  12       63.81       37.89     17.49 o 
  14  10  12       78.16       86.08     18.50 o 
   1  11  12      166.75      148.11      8.73 o 
   2  11  12      156.35      181.29      9.03 o 
   3  11  12     1909.63     2107.62     29.90 o 
   4  11  12     1661.91     1533.97     19.68 o 
   5  11  12      488.87      409.97     13.19 o 
   6  11  12      113.07      116.53      9.61 o 
   7  11  12      114.23      103.15      9.77 o 
   8  11  12      843.07      751.07     18.47 o 
   9  11  12      130.21      135.27     12.40 o 
  10  11  12      725.63      678.04     20.93 o 
  11  11  12       15.86       20.73     14.97 o 
  12  11  12        2.36        1.43     15.25 o 
  13  11  12       10.76       13.25     16.27 o 
  14  11  12      180.89      159.06     19.77 o 
   0  12  12    17366.87    17060.79    117.45 o 
   1  12  12     2274.63     2103.04     21.33 o 
   2  12  12      243.15      206.33     10.20 o 
   3  12  12      402.40      391.10     14.15 o 
   4  12  12     2880.14     2820.62     26.36 o 
   5  12  12        2.00        9.75      8.78 o 
   6  12  12      431.16      364.38     13.14 o 
   7  12  12      137.13      147.42     10.88 o 
   8  12  12     2711.04     2771.27     29.52 o 
   9  12  12       84.65       69.95     11.86 o 
  10  12  12        6.25        4.71     12.73 o 
  11  12  12      306.74      255.02     20.53 o 
  12  12  12     3884.70     3955.94     51.74 o 
  13  12  12      169.80      197.45     20.97 o 
   1  13  12      444.20      559.72     14.71 o 
   2  13  12     6624.65     7117.94     43.96 o 
   3  13  12      877.40      924.58     16.68 o 
   4  13  12     1058.63     1071.78     21.29 o 
   5  13  12        0.87        3.44      9.33 o 
   6  13  12     4321.81     4480.11     35.33 o 
   7  13  12     1477.17     1539.20     22.38 o 
   8  13  12      191.44      203.59     14.08 o 
   9  13  12       46.93       39.15     12.38 o 
  10  13  12     3127.02     3081.22     35.09 o 
  11  13  12       10.16        0.77     18.01 o 
  12  13  12        2.65      -13.21     18.10 o 
  13  13  12        2.36       27.77     19.25 o 
   0  14  12     1504.67     1464.62     32.27 o 
   1  14  12      460.84      522.06     14.52 o 
   2  14  12        1.02       -9.18      9.18 o 
   3  14  12     1738.69     1755.94     22.29 o 
   4  14  12      146.81      130.48     11.93 o 
   5  14  12        3.37       -8.39     10.73 o 
   6  14  12     1785.15     1800.41     29.72 o 
   7  14  12      580.69      534.38     19.32 o 
   8  14  12       11.80        0.43     12.77 o 
   9  14  12      195.79      182.63     16.01 o 
  10  14  12        1.49      -13.75     13.75 o 
  11  14  12        0.33        0.35     23.69 o 
  12  14  12        3.45      -18.11     19.74 o 
   1  15  12      736.94      776.31     18.58 o 
   2  15  12     4341.53     4414.78     37.69 o 
   3  15  12      242.63      239.90     13.38 o 
   4  15  12       28.29       16.06     11.09 o 
   5  15  12      361.71      320.27     14.89 o 
   6  15  12     7826.61     7983.56     55.66 o 
   7  15  12        1.40      -12.25     12.25 o 
   8  15  12        0.77       -8.23     13.75 o 
   9  15  12        1.10        0.50     14.20 o 
  10  15  12     3868.40     3994.10     44.50 o 
  11  15  12      163.45      191.91     27.20 o 
  12  15  12       79.27      102.49     22.71 o 
   0  16  12      694.48      683.28     28.10 o 
   1  16  12       91.50       70.95     12.38 o 
   2  16  12        8.73      -10.67     11.90 o 
   3  16  12      208.03      186.70     13.43 o 
   4  16  12     5623.61     5535.64     44.50 o 
   5  16  12       13.00       -6.80     11.79 o 
   6  16  12      765.10      754.82     20.62 o 
   7  16  12        1.97      -12.90     12.90 o 
   8  16  12     2753.32     2801.60     52.97 o 
   9  16  12       41.93       43.76     15.81 o 
  10  16  12      341.46      370.17     20.24 o 
  11  16  12      431.73      503.65     44.91 o 
   1  17  12      131.68      131.51     13.81 o 
   2  17  12       52.78       33.45     13.12 o 
   3  17  12       14.21        3.47     12.97 o 
   4  17  12       79.84       64.28     13.71 o 
   5  17  12       91.65       66.57     14.11 o 
   6  17  12      428.41      468.63     22.73 o 
   7  17  12      573.55      607.41     22.41 o 
   8  17  12       19.46       18.97     15.22 o 
   9  17  12       91.49       67.32     16.61 o 
  10  17  12       26.80       17.47     17.66 o 
   0  18  12     4360.31     4373.06     64.95 o 
   1  18  12      655.95      588.33     21.31 o 
   2  18  12        0.01      -12.16     12.16 o 
   3  18  12       67.90       71.76     14.07 o 
   4  18  12     4985.60     5104.36     47.27 o 
   5  18  12        9.23       -8.02     13.67 o 
   6  18  12       55.26       33.94     14.55 o 
   7  18  12      103.35       71.23     16.65 o 
   8  18  12     1683.25     1672.61     34.88 o 
   9  18  12       15.54        0.92     17.01 o 
   1  19  12        0.85      -13.73     13.73 o 
   2  19  12     3373.18     3467.25     48.61 o 
   3  19  12       19.42       -1.91     13.77 o 
   4  19  12      139.41       76.05     15.13 o 
   5  19  12        5.57        5.36     14.99 o 
   6  19  12     3255.20     3417.60     40.39 o 
   7  19  12        2.07      -15.69     15.69 o 
   8  19  12       37.86       62.80     18.79 o 
   0  20  12      439.53      308.92     27.20 o 
   1  20  12        8.06        8.65     15.88 o 
   2  20  12      340.66      324.39     18.29 o 
   3  20  12       52.78       55.01     15.34 o 
   4  20  12      195.36      220.64     17.68 o 
   5  20  12       35.58        3.51     15.26 o 
   6  20  12       39.40       60.48     16.69 o 
   1  21  12       27.74       29.30     16.83 o 
   2  21  12      504.87      477.54     23.04 o 
   3  21  12     1072.59     1098.38     27.70 o 
   4  21  12        8.41       11.75     15.98 o 
   5  21  12        6.38      -15.64     15.64 o 
   0  22  12     1564.96     1536.31     46.83 o 
   1  22  12       57.72       41.75     17.59 o 
   1   1  13      121.05       83.12      5.25 o 
   2   1  13     5657.77     4612.84     22.77 o 
   3   1  13       89.21      139.54      5.18 o 
   4   1  13       20.41      101.92      5.43 o 
   5   1  13      197.13      103.43      6.11 o 
   6   1  13     2743.89     2593.17     18.91 o 
   7   1  13      247.67      232.37      8.31 o 
   8   1  13      721.71      792.07     15.77 o 
   9   1  13     1568.79     1775.28     20.69 o 
  10   1  13     1988.06     1971.25     21.56 o 
  11   1  13       58.63       42.07     10.48 o 
  12   1  13      765.81      824.67     20.39 o 
  13   1  13     1091.38     1050.74     22.68 o 
  14   1  13     6817.15     6756.00     52.52 o 
  15   1  13      358.58      334.36     17.32 o 
  16   1  13      461.00      476.13     21.75 o 
   0   2  13    10704.46    10530.27     62.02 o 
   1   2  13      869.89     1008.49      9.64 o 
   2   2  13      211.14      201.40      6.27 o 
   3   2  13     2353.38     2530.90     16.44 o 
   4   2  13    32029.77    33347.07    129.12 o 
   5   2  13       43.05       36.59      5.24 o 
   6   2  13      711.63      745.21     12.28 o 
   7   2  13     1301.01     1351.42     15.17 o 
   8   2  13    14666.03    14310.86     83.87 o 
   9   2  13      599.29      602.96     14.42 o 
  10   2  13     1215.56     1073.24     24.38 o 
  11   2  13      584.62      559.58     17.30 o 
  12   2  13     3352.16     3242.15     37.24 o 
  13   2  13      449.26      442.96     17.73 o 
  14   2  13      526.90      598.61     22.42 o 
  15   2  13      337.73      301.64     18.24 o 
  16   2  13     3348.46     3472.10     41.84 o 
   1   3  13       73.17       87.84      4.40 o 
   2   3  13      941.05      787.95      8.63 o 
   3   3  13     2306.20     2163.54     15.24 o 
   4   3  13      303.44      300.86      8.82 o 
   5   3  13       22.39       46.13      5.30 o 
   6   3  13      244.48      271.17     12.19 o 
   7   3  13        0.84        8.83      6.39 o 
   8   3  13      558.70      584.58     13.76 o 
   9   3  13      574.13      514.99     13.99 o 
  10   3  13     1715.37     1690.74     21.55 o 
  11   3  13       26.36       13.89     10.48 o 
  12   3  13      337.54      263.87     15.02 o 
  13   3  13        3.22       -5.89     12.71 o 
  14   3  13      528.65      473.10     20.47 o 
  15   3  13      681.10      786.94     24.44 o 
  16   3  13     1150.73     1240.97     28.73 o 
   0   4  13    11962.03    10750.88     63.39 o 
   1   4  13     2373.12     2663.35     15.84 o 
   2   4  13      293.89      414.71     11.68 o 
   3   4  13     2233.77     2454.15     16.50 o 
   4   4  13    24325.75    24193.27     96.28 o 
   5   4  13      955.30      860.53     11.17 o 
   6   4  13     3865.08     3508.05     21.94 o 
   7   4  13     2472.87     2401.40     20.19 o 
   8   4  13    13727.86    13600.43     68.52 o 
   9   4  13     2095.55     2018.06     22.64 o 
  10   4  13     3778.69     3803.24     31.55 o 
  11   4  13      867.66      827.51     20.80 o 
  12   4  13      190.27      199.01     14.31 o 
  13   4  13      247.58      241.42     15.77 o 
  14   4  13        1.96       -6.47     14.10 o 
  15   4  13        1.46       -1.83     15.95 o 
  16   4  13      611.45      654.32     29.05 o 
   1   5  13      695.51      466.62      8.56 o 
   2   5  13    32042.50    34358.23    132.86 o 
   3   5  13     2330.90     1951.24     18.38 o 
   4   5  13      136.36       66.35      8.97 o 
   5   5  13     2826.45     3101.19     20.48 o 
   6   5  13    16723.02    17394.04     76.56 o 
   7   5  13      564.47      637.38     14.57 o 
   8   5  13     3602.24     3674.08     29.37 o 
   9   5  13     2779.07     3187.43     28.46 o 
  10   5  13     6217.91     6198.45     43.26 o 
  11   5  13       18.10       17.77     11.54 o 
  12   5  13       25.95       24.33     12.50 o 
  13   5  13      659.35      683.87     23.91 o 
  14   5  13     4479.53     4619.54     47.90 o 
  15   5  13       22.99        7.17     16.47 o 
   0   6  13     4945.67     4754.37     37.47 o 
   1   6  13      226.23      174.80      6.02 o 
   2   6  13      525.03      581.58     11.33 o 
   3   6  13        1.82        1.13      5.36 o 
   4   6  13     1617.20     1603.67     15.06 o 
   5   6  13       11.33       -3.53      5.89 o 
   6   6  13     1474.49     1528.36     15.77 o 
   7   6  13     1829.67     1897.86     18.59 o 
   8   6  13     1020.21      968.20     19.67 o 
   9   6  13       52.59       49.68      9.47 o 
  10   6  13      224.33      212.51     11.90 o 
  11   6  13       27.19       -5.98     12.68 o 
  12   6  13     1869.19     1864.14     29.87 o 
  13   6  13        0.24      -13.63     13.63 o 
  14   6  13       47.82       12.28     15.11 o 
  15   6  13       43.89       28.24     17.30 o 
   1   7  13     3280.93     3278.05     21.15 o 
   2   7  13    12844.63    11752.30     59.94 o 
   3   7  13     2445.43     2252.24     17.67 o 
   4   7  13      710.37      793.18     11.95 o 
   5   7  13       17.03        4.33      6.26 o 
   6   7  13     8597.44     8315.42     42.25 o 
   7   7  13        3.08       -3.04      6.84 o 
   8   7  13     2047.74     2103.04     24.98 o 
   9   7  13      321.60      395.91     15.47 o 
  10   7  13    10631.36    10326.07     72.97 o 
  11   7  13       63.47       69.88     13.82 o 
  12   7  13       42.22       27.13     14.80 o 
  13   7  13       65.99       73.98     15.18 o 
  14   7  13     4381.55     4414.72     47.74 o 
  15   7  13       91.91       76.09     16.94 o 
   0   8  13    17811.67    19740.30    119.12 o 
   1   8  13     4033.72     4052.55     24.77 o 
   2   8  13      444.70      370.27     10.71 o 
   3   8  13       14.59        2.47      6.27 o 
   4   8  13     3128.19     3061.11     24.19 o 
   5   8  13      313.92      335.57     10.89 o 
   6   8  13      185.98      226.22      9.01 o 
   7   8  13     2309.54     2305.69     21.39 o 
   8   8  13     8467.12     8284.75     50.48 o 
   9   8  13      359.89      418.13     15.96 o 
  10   8  13       26.45       18.81     11.18 o 
  11   8  13      746.74      819.07     22.43 o 
  12   8  13     7764.75     7759.68     62.34 o 
  13   8  13      131.34       96.65     16.14 o 
  14   8  13      445.51      492.47     23.17 o 
  15   8  13       27.53       18.21     17.06 o 
   1   9  13     1583.44     1334.69     15.10 o 
   2   9  13     4809.87     4871.02     38.95 o 
   3   9  13      178.06      157.94      8.55 o 
   4   9  13     1115.96     1155.09     15.83 o 
   5   9  13     1136.28      883.88     15.08 o 
   6   9  13     1511.14     1591.83     18.82 o 
   7   9  13      179.11      171.74      9.91 o 
   8   9  13      302.21      341.47     12.75 o 
   9   9  13       16.96        4.77     10.45 o 
  10   9  13       59.68       37.15     15.11 o 
  11   9  13      569.46      502.37     20.59 o 
  12   9  13      374.50      341.71     18.16 o 
  13   9  13       34.80       28.14     15.23 o 
  14   9  13      302.73      402.03     24.92 o 
   0  10  13    14956.72    15928.22    109.57 o 
   1  10  13      190.35      170.60      8.62 o 
   2  10  13     1195.96     1114.99     15.49 o 
   3  10  13      126.79      157.33      8.76 o 
   4  10  13      715.33      831.49     14.98 o 
   5  10  13       96.63       88.46      9.47 o 
   6  10  13      265.85      300.02     11.46 o 
   7  10  13     1054.33     1118.69     20.97 o 
   8  10  13     1245.66     1398.10     21.46 o 
   9  10  13     1171.65     1121.72     25.03 o 
  10  10  13      590.88      602.93     19.01 o 
  11  10  13       46.57       46.83     14.32 o 
  12  10  13     2280.15     2435.01     41.05 o 
  13  10  13       66.30       57.48     16.37 o 
  14  10  13       32.43        9.37     17.57 o 
   1  11  13      116.02      110.30      9.20 o 
   2  11  13     3041.16     2852.07     25.87 o 
   3  11  13     1501.25     1431.66     19.40 o 
   4  11  13        0.01       -6.49      8.79 o 
   5  11  13      192.32      151.06      9.82 o 
   6  11  13      638.83      624.33     15.15 o 
   7  11  13     1756.69     1565.36     21.07 o 
   8  11  13     1095.30     1084.75     22.86 o 
   9  11  13       37.68       15.48     11.34 o 
  10  11  13     5801.57     5679.72     45.19 o 
  11  11  13      353.97      308.07     20.30 o 
  12  11  13       16.64       15.21     17.76 o 
  13  11  13       83.58       73.09     19.38 o 
  14  11  13      959.39      899.51     33.62 o 
   0  12  13      293.94      423.37     19.38 o 
   1  12  13      562.78      605.99     15.57 o 
   2  12  13       47.80       29.59      9.11 o 
   3  12  13       32.41        3.03      8.91 o 
   4  12  13      410.36      398.60     14.59 o 
   5  12  13       27.12       39.49      9.81 o 
   6  12  13      356.17      329.99     13.49 o 
   7  12  13        2.98      -10.05     10.05 o 
   8  12  13     1724.27     1727.63     25.11 o 
   9  12  13        5.63        1.39     11.74 o 
  10  12  13       41.75       26.87     13.88 o 
  11  12  13      188.07      167.82     19.31 o 
  12  12  13      519.92      448.23     24.94 o 
  13  12  13       79.23       37.74     19.42 o 
   1  13  13       90.48       53.21      9.32 o 
   2  13  13     3359.61     3358.67     29.56 o 
   3  13  13      187.46      230.42     11.61 o 
   4  13  13      167.91      202.05     12.50 o 
   5  13  13      248.11      207.44     11.99 o 
   6  13  13     3911.79     3788.14     32.67 o 
   7  13  13      723.08      706.54     20.17 o 
   8  13  13      596.58      550.88     20.80 o 
   9  13  13       28.00       13.46     12.86 o 
  10  13  13     2412.76     2498.19     34.90 o 
  11  13  13       12.65      -17.26     17.99 o 
  12  13  13      108.05      137.90     20.84 o 
  13  13  13       14.63       35.17     20.69 o 
   0  14  13     8116.68     7812.09     74.79 o 
   1  14  13       12.24        0.26      9.72 o 
   2  14  13        6.49       -5.43      9.61 o 
   3  14  13      121.52       98.20     12.55 o 
   4  14  13    10514.38    10094.32     60.70 o 
   5  14  13        3.06      -10.40     10.46 o 
   6  14  13       21.78       21.39     11.93 o 
   7  14  13     1230.60     1149.66     23.68 o 
   8  14  13     4726.89     4643.97     46.11 o 
   9  14  13      890.42      982.70     25.22 o 
  10  14  13       27.04       32.70     16.45 o 
  11  14  13      949.38      913.23     34.64 o 
  12  14  13     1441.85     1428.61     39.93 o 
   1  15  13      909.67      856.90     18.62 o 
   2  15  13     4240.69     4282.39     41.48 o 
   3  15  13       27.06        1.53     10.89 o 
   4  15  13      316.03      233.22     13.65 o 
   5  15  13      999.88      916.94     21.02 o 
   6  15  13     1829.93     1788.35     32.14 o 
   7  15  13     1727.36     1754.13     28.12 o 
   8  15  13      182.57      157.01     15.84 o 
   9  15  13      101.56       79.85     15.77 o 
  10  15  13      348.90      379.56     19.89 o 
  11  15  13       85.43       88.82     21.79 o 
   0  16  13      200.27      163.91     32.56 o 
   1  16  13      204.09      210.84     14.40 o 
   2  16  13       27.61       23.99     11.44 o 
   3  16  13      185.74      174.74     13.43 o 
   4  16  13       40.93       34.34     12.37 o 
   5  16  13      217.29      231.49     14.65 o 
   6  16  13      122.07      107.44     13.65 o 
   7  16  13       63.16       29.45     13.48 o 
   8  16  13      223.22      220.10     17.02 o 
   9  16  13        6.34        5.85     15.65 o 
  10  16  13      552.28      475.13     26.82 o 
  11  16  13       28.91       55.88     23.01 o 
   1  17  13     2456.14     2523.99     34.38 o 
   2  17  13     4968.22     5113.09     45.91 o 
   3  17  13      387.38      432.74     22.00 o 
   4  17  13        2.03       -6.75     13.30 o 
   5  17  13     1745.24     1779.55     29.08 o 
   6  17  13     3967.58     4014.40     39.18 o 
   7  17  13      559.45      478.84     20.79 o 
   8  17  13        4.31       -6.65     15.50 o 
   9  17  13        5.24      -10.23     15.96 o 
  10  17  13     1601.08     1646.26     33.58 o 
   0  18  13      516.58      575.46     32.26 o 
   1  18  13      308.86      280.80     17.60 o 
   2  18  13       44.19       44.07     13.67 o 
   3  18  13      291.46      299.98     16.92 o 
   4  18  13     1805.14     1956.71     35.34 o 
   5  18  13      167.73      126.90     15.59 o 
   6  18  13       90.85       63.85     15.30 o 
   7  18  13       10.82        8.48     16.04 o 
   8  18  13     1536.86     1729.61     36.30 o 
   9  18  13       33.87       21.81     18.16 o 
   1  19  13        8.01       -7.12     14.60 o 
   2  19  13     1613.21     1572.02     31.28 o 
   3  19  13       96.14       62.87     15.71 o 
   4  19  13        6.59       11.82     15.06 o 
   5  19  13      160.05      167.76     17.20 o 
   6  19  13      609.13      661.18     24.62 o 
   7  19  13      145.16      137.67     18.27 o 
   0  20  13     3809.29     3847.34     64.08 o 
   1  20  13      313.73      351.56     19.92 o 
   2  20  13        2.07       -6.87     15.65 o 
   3  20  13      123.24      108.52     16.14 o 
   4  20  13     4921.25     5277.96     55.39 o 
   5  20  13       56.23       61.81     16.80 o 
   6  20  13       56.36       56.84     16.89 o 
   1  21  13       42.65       67.37     17.46 o 
   2  21  13      887.60     1048.57     30.01 o 
   3  21  13       28.12       -0.06     17.45 o 
   4  21  13        5.87      -15.64     15.64 o 
   0   0  14     7873.88     8670.86     84.47 o 
   1   0  14      355.55      797.31     13.52 o 
   2   0  14     2863.03     3333.91     27.89 o 
   3   0  14    10652.37    10938.47     64.65 o 
   4   0  14     7519.24     7469.52     60.75 o 
   5   0  14     5864.96     5984.84     48.87 o 
   6   0  14      949.07      986.03     19.60 o 
   7   0  14      327.34      422.74     17.29 o 
   8   0  14     2998.44     2836.85     34.24 o 
   9   0  14     1525.62     1725.58     28.53 o 
  10   0  14    10016.00     9736.81     77.67 o 
  11   0  14      522.24      629.95     24.34 o 
  12   0  14       56.00       38.66     16.08 o 
  13   0  14     1563.21     1548.30     35.76 o 
  14   0  14      264.03      315.40     23.72 o 
  15   0  14     5125.10     5252.50     92.44 o 
  16   0  14      652.09      688.93     38.14 o 
   1   1  14     5552.19     7115.85     36.36 o 
   2   1  14     4834.02     5119.45     25.10 o 
   3   1  14     7537.72     8833.96     40.35 o 
   4   1  14      568.36      493.11     10.02 o 
   5   1  14     4740.65     4386.78     32.38 o 
   6   1  14    10734.74    11057.04     52.00 o 
   7   1  14     3730.64     3620.38     26.69 o 
   8   1  14     1020.30     1234.94     18.01 o 
   9   1  14     2616.51     2327.25     22.83 o 
  10   1  14        9.35        5.72      9.01 o 
  11   1  14      353.82      377.26     16.18 o 
  12   1  14      211.36      210.13     13.59 o 
  13   1  14     1677.46     1617.40     26.03 o 
  14   1  14       14.39       14.50     14.46 o 
  15   1  14      790.62      752.50     25.05 o 
  16   1  14        0.05      -15.37     15.37 o 
   0   2  14      127.71      164.77      8.69 o 
   1   2  14      209.46      161.96      5.60 o 
   2   2  14      497.90      849.80      9.48 o 
   3   2  14     2819.56     3082.56     18.42 o 
   4   2  14     1404.15     1221.31     12.53 o 
   5   2  14     2302.03     2359.86     18.12 o 
   6   2  14      133.26       41.58      6.13 o 
   7   2  14      121.87       52.97      7.45 o 
   8   2  14      753.96      716.61     14.67 o 
   9   2  14     2085.10     2023.97     21.46 o 
  10   2  14      701.10      704.25     18.56 o 
  11   2  14       26.10        8.20     10.81 o 
  12   2  14      569.80      513.95     24.19 o 
  13   2  14      609.16      637.37     22.13 o 
  14   2  14       76.54       56.43     14.99 o 
  15   2  14      447.22      489.18     28.38 o 
   1   3  14     1448.04      855.29      9.38 o 
   2   3  14     8161.02     7552.92     33.80 o 
   3   3  14     6384.97     5762.23     29.07 o 
   4   3  14      157.60      456.18      9.33 o 
   5   3  14     5520.52     5632.00     29.42 o 
   6   3  14    12357.22    12300.54     56.92 o 
   7   3  14     1026.17      841.61     13.89 o 
   8   3  14      333.76      193.20      9.80 o 
   9   3  14     1232.80     1433.34     19.95 o 
  10   3  14     4846.00     4603.10     35.58 o 
  11   3  14     1910.17     1921.12     26.92 o 
  12   3  14      350.51      317.29     15.88 o 
  13   3  14     1102.12     1184.96     24.95 o 
  14   3  14     2539.80     2547.02     33.89 o 
  15   3  14      535.39      600.73     23.72 o 
   0   4  14     2503.70     2546.44     23.79 o 
   1   4  14      285.77      195.89      9.28 o 
   2   4  14      423.53      472.21      8.16 o 
   3   4  14      121.99      188.09      7.74 o 
   4   4  14     2588.13     2380.43     18.10 o 
   5   4  14      851.62      871.97     11.92 o 
   6   4  14       47.59       12.76      6.78 o 
   7   4  14      393.40      242.76     10.05 o 
   8   4  14     4156.38     4219.97     32.14 o 
   9   4  14       70.15       85.48     10.16 o 
  10   4  14      252.96      178.06     11.69 o 
  11   4  14      305.20      376.34     16.00 o 
  12   4  14     6292.33     6060.69     49.71 o 
  13   4  14      640.25      634.76     21.95 o 
  14   4  14       31.22       25.80     14.43 o 
  15   4  14       95.61       83.76     17.19 o 
   1   5  14    12272.40    14524.23     61.00 o 
   2   5  14     1878.25     2732.22     18.94 o 
   3   5  14      432.93      455.07     13.21 o 
   4   5  14       19.02       -0.85      5.61 o 
   5   5  14     1021.97     1156.83     13.61 o 
   6   5  14       30.13       58.24      6.86 o 
   7   5  14      631.27      650.04     14.11 o 
   8   5  14       70.48       79.23      9.55 o 
   9   5  14     4844.85     4731.86     35.56 o 
  10   5  14      313.46      270.52     12.53 o 
  11   5  14      265.25      204.67     13.20 o 
  12   5  14      224.95      208.08     14.83 o 
  13   5  14     1466.61     1462.05     29.37 o 
  14   5  14      135.89      142.84     17.19 o 
  15   5  14      638.32      609.34     26.04 o 
   0   6  14    15807.59    14579.21    110.49 o 
   1   6  14     4721.05     4658.82     26.70 o 
   2   6  14      887.88      849.72     13.78 o 
   3   6  14     7748.97     8210.46     40.61 o 
   4   6  14     7341.35     6459.58     34.40 o 
   5   6  14     4834.64     4939.29     29.09 o 
   6   6  14      495.69      387.39     11.12 o 
   7   6  14     1652.21     1729.25     19.29 o 
   8   6  14     7515.98     7649.92     47.68 o 
   9   6  14     2511.29     2559.12     25.88 o 
  10   6  14      719.41      675.41     18.24 o 
  11   6  14     1564.25     1463.11     25.54 o 
  12   6  14     2869.35     2894.21     36.45 o 
  13   6  14     1885.73     2010.81     32.28 o 
  14   6  14       16.72        7.63     16.00 o 
  15   6  14       56.05       50.22     17.38 o 
   1   7  14     1907.92     1928.82     16.62 o 
   2   7  14      624.34      632.78     12.02 o 
   3   7  14     4218.91     4469.05     28.09 o 
   4   7  14     2226.11     2313.86     18.46 o 
   5   7  14     2515.80     2377.57     19.31 o 
   6   7  14     1101.52      928.72     13.71 o 
   7   7  14     1220.20     1121.89     24.25 o 
   8   7  14      140.93      143.90     11.13 o 
   9   7  14    12021.88    11806.87     70.60 o 
  10   7  14      984.18     1038.17     20.87 o 
  11   7  14     1998.62     1958.37     28.25 o 
  12   7  14       73.91       82.35     14.78 o 
  13   7  14      166.46      172.56     16.95 o 
  14   7  14      920.25      909.06     27.73 o 
  15   7  14      426.88      434.61     22.15 o 
   0   8  14     2418.08     2696.66     28.05 o 
   1   8  14       88.91      121.34      6.98 o 
   2   8  14        0.02       -6.34      6.34 o 
   3   8  14      520.57      538.81     12.11 o 
   4   8  14     2556.37     2610.34     28.62 o 
   5   8  14        4.44        4.11      7.29 o 
   6   8  14     1109.45     1026.37     15.17 o 
   7   8  14       55.40       73.60     10.28 o 
   8   8  14       48.06       67.77     10.35 o 
   9   8  14       71.46       36.82     10.75 o 
  10   8  14      185.14      122.08     12.34 o 
  11   8  14        9.37       18.80     12.58 o 
  12   8  14      115.13      132.85     15.81 o 
  13   8  14      330.18      308.82     18.68 o 
  14   8  14        9.69        5.03     15.96 o 
   1   9  14     5420.33     5095.89     32.87 o 
   2   9  14     7283.94     6188.76     40.05 o 
   3   9  14     7521.43     7171.24     42.21 o 
   4   9  14       19.49       28.36      8.17 o 
   5   9  14      228.15      234.17     10.25 o 
   6   9  14     3052.37     3042.17     25.80 o 
   7   9  14      136.90      134.55     10.39 o 
   8   9  14      349.84      318.01     15.07 o 
   9   9  14     3769.94     3929.86     35.37 o 
  10   9  14     2497.76     2487.93     28.82 o 
  11   9  14     1747.88     1766.04     27.95 o 
  12   9  14        0.59       -0.94     14.67 o 
  13   9  14     1140.09     1220.03     29.50 o 
  14   9  14     2226.73     2253.88     36.12 o 
   0  10  14     3488.47     4332.92     46.38 o 
   1  10  14     8973.73     8469.75     49.90 o 
   2  10  14      536.13      452.59     14.40 o 
   3  10  14     2005.34     1851.69     20.85 o 
   4  10  14     4526.79     4996.61     33.89 o 
   5  10  14     6637.82     6593.22     39.39 o 
   6  10  14      429.68      412.11     13.84 o 
   7  10  14      122.34      103.18     10.50 o 
   8  10  14     2009.99     2006.02     34.12 o 
   9  10  14     1039.41     1032.04     22.88 o 
  10  10  14      434.90      418.56     20.87 o 
  11  10  14     2002.33     2112.05     34.55 o 
  12  10  14      942.96      967.83     29.17 o 
  13  10  14     1516.95     1607.15     34.52 o 
  14  10  14      483.76      487.04     33.36 o 
   1  11  14      497.50      443.58     13.83 o 
   2  11  14     2021.79     1856.32     21.48 o 
   3  11  14       32.04       18.01      8.95 o 
   4  11  14      580.86      640.00     19.84 o 
   5  11  14      176.37      127.33      9.76 o 
   6  11  14       16.33       14.11      8.95 o 
   7  11  14      698.99      691.69     17.46 o 
   8  11  14     1112.80     1049.21     20.91 o 
   9  11  14       54.73       42.14     12.86 o 
  10  11  14       43.48        7.08     12.50 o 
  11  11  14       93.29       85.29     14.34 o 
  12  11  14       29.58       16.59     18.52 o 
  13  11  14       46.45       15.51     18.98 o 
   0  12  14    11647.15    11422.14     96.26 o 
   1  12  14      452.74      323.39     13.50 o 
   2  12  14        1.04       -8.66      8.66 o 
   3  12  14     1499.54     1329.96     19.82 o 
   4  12  14     1979.57     1763.03     22.33 o 
   5  12  14     2650.73     2710.52     26.99 o 
   6  12  14      333.08      345.23     14.11 o 
   7  12  14     1106.27     1120.50     21.10 o 
   8  12  14     2597.34     2673.18     29.84 o 
   9  12  14     4895.07     4948.28     44.15 o 
  10  12  14      198.59      180.53     15.88 o 
  11  12  14     1470.22     1513.15     31.96 o 
  12  12  14     2887.68     3022.73     45.79 o 
  13  12  14     1224.16     1276.62     35.59 o 
   1  13  14     1135.60     1136.91     19.06 o 
   2  13  14     1938.44     1865.98     22.88 o 
   3  13  14      220.12      208.44     12.96 o 
   4  13  14      494.75      457.29     16.20 o 
   5  13  14      865.19      872.06     18.60 o 
   6  13  14     2739.94     2691.65     28.27 o 
   7  13  14     1795.72     1888.46     25.85 o 
   8  13  14       95.42       82.20     14.60 o 
   9  13  14     1698.33     1685.93     32.20 o 
  10  13  14     1453.74     1490.40     31.40 o 
  11  13  14     1314.52     1319.62     37.39 o 
  12  13  14      112.79      140.31     21.02 o 
   0  14  14      333.08      377.53     24.47 o 
   1  14  14       28.32       20.10     10.51 o 
   2  14  14      281.00      218.10     11.48 o 
   3  14  14     1176.93     1076.93     18.61 o 
   4  14  14      218.76      264.78     12.90 o 
   5  14  14       63.18       42.82     11.86 o 
   6  14  14       73.03       35.84     11.93 o 
   7  14  14      198.26      179.93     13.99 o 
   8  14  14       67.33       83.29     13.95 o 
   9  14  14       82.43       93.02     15.36 o 
  10  14  14      456.73      448.03     23.19 o 
  11  14  14       18.44       22.97     20.80 o 
  12  14  14      258.11      289.77     25.34 o 
   1  15  14      585.27      603.53     18.17 o 
   2  15  14     1106.29     1202.78     22.21 o 
   3  15  14     1159.07     1245.03     23.21 o 
   4  15  14       87.77       51.10     11.89 o 
   5  15  14     1000.19     1082.88     21.92 o 
   6  15  14     2765.22     2723.25     31.26 o 
   7  15  14      990.25      970.21     23.56 o 
   8  15  14        3.70        5.90     14.25 o 
   9  15  14      186.34      191.52     17.63 o 
  10  15  14     2771.30     2901.18     42.01 o 
  11  15  14      556.82      560.28     42.22 o 
   0  16  14      363.81      368.42     39.13 o 
   1  16  14     1227.67     1220.56     26.19 o 
   2  16  14     1111.91     1087.41     28.87 o 
   3  16  14     4439.78     4540.40     40.45 o 
   4  16  14      467.53      520.69     19.42 o 
   5  16  14     2784.43     2839.73     40.11 o 
   6  16  14      424.91      350.96     16.52 o 
   7  16  14      129.69       73.37     14.58 o 
   8  16  14      335.44      278.38     21.32 o 
   9  16  14      474.84      476.01     24.93 o 
  10  16  14       94.00      130.99     19.43 o 
   1  17  14      216.92      190.65     16.21 o 
   2  17  14       52.98       47.48     14.88 o 
   3  17  14        5.97        4.05     13.39 o 
   4  17  14      179.37      135.81     15.03 o 
   5  17  14      311.93      288.95     15.93 o 
   6  17  14      830.48      804.76     28.14 o 
   7  17  14      277.29      236.21     18.31 o 
   8  17  14      173.37      146.81     17.66 o 
   9  17  14       34.96       28.64     17.33 o 
   0  18  14     1011.18      992.40     37.66 o 
   1  18  14     1575.97     1630.70     30.61 o 
   2  18  14       30.81       16.00     14.96 o 
   3  18  14     1201.15     1206.39     26.60 o 
   4  18  14     2619.74     2710.90     35.54 o 
   5  18  14     1269.71     1221.92     26.89 o 
   6  18  14      229.62      250.82     17.76 o 
   7  18  14      749.59      844.10     36.91 o 
   8  18  14     1010.51      977.97     30.02 o 
   1  19  14      958.41     1012.94     27.90 o 
   2  19  14     1340.25     1414.67     37.92 o 
   3  19  14       53.59       39.33     16.29 o 
   4  19  14      129.49      137.22     16.27 o 
   5  19  14     1044.42     1112.14     27.56 o 
   6  19  14     1630.67     1681.57     31.86 o 
   7  19  14       81.99      107.80     19.73 o 
   0  20  14      834.41      944.86     39.96 o 
   1  20  14       69.77       44.11     19.21 o 
   2  20  14       30.55       11.69     16.47 o 
   3  20  14       75.92      104.38     17.30 o 
   4  20  14      430.77      554.97     24.22 o 
   5  20  14       89.97       87.53     16.48 o 
   1  21  14       18.15        6.92     16.87 o 
   2  21  14      927.70      917.09     29.29 o 
   1   1  15     5922.89     6151.51     29.29 o 
   2   1  15     1937.17     1736.93     13.14 o 
   3   1  15    12104.13    12275.56     54.36 o 
   4   1  15      207.35      200.04      9.77 o 
   5   1  15     2544.73     2058.49     17.41 o 
   6   1  15      743.23      732.12     15.20 o 
   7   1  15     9481.53     9329.83     52.96 o 
   8   1  15        1.78       14.15      8.05 o 
   9   1  15      378.48      314.24     12.14 o 
  10   1  15      217.15      247.13     11.60 o 
  11   1  15     1178.91     1159.88     19.40 o 
  12   1  15      567.08      610.03     20.89 o 
  13   1  15     3960.95     3962.48     43.02 o 
  14   1  15      103.68       93.14     15.77 o 
  15   1  15      829.91      866.54     27.25 o 
   0   2  15       13.52       54.54      6.72 o 
   1   2  15     3860.00     3189.65     18.72 o 
   2   2  15        1.14        1.30      4.41 o 
   3   2  15    13006.71    12796.77     55.14 o 
   4   2  15       11.85        8.34      5.54 o 
   5   2  15     3562.35     3467.46     23.01 o 
   6   2  15       40.41       51.02      6.69 o 
   7   2  15     5474.70     5543.52     35.31 o 
   8   2  15      110.54       95.20      8.97 o 
   9   2  15     5047.81     5203.47     37.57 o 
  10   2  15     1808.64     1789.73     22.62 o 
  11   2  15     1288.45     1451.81     22.07 o 
  12   2  15      142.93      151.90     14.31 o 
  13   2  15     3301.33     3433.91     49.70 o 
  14   2  15       11.06        2.57     14.49 o 
  15   2  15     3533.66     3659.87     41.88 o 
   1   3  15      939.34     1106.17     11.05 o 
   2   3  15      638.97      569.98      9.63 o 
   3   3  15      421.74      511.53      9.74 o 
   4   3  15       54.81       19.68      5.42 o 
   5   3  15      294.45      264.77     12.08 o 
   6   3  15     2049.59     1915.49     18.27 o 
   7   3  15       45.83       12.07      8.38 o 
   8   3  15      154.72      206.95     10.66 o 
   9   3  15      166.16      125.97     10.27 o 
  10   3  15       15.02       -1.26     10.10 o 
  11   3  15       93.21       71.34     11.95 o 
  12   3  15      122.39       63.59     13.68 o 
  13   3  15       25.00        3.51     13.23 o 
  14   3  15      291.35      282.27     17.25 o 
  15   3  15       92.25       91.84     16.78 o 
   0   4  15     1526.89     1157.80     15.65 o 
   1   4  15     3602.62     3151.00     24.04 o 
   2   4  15      127.54      136.30      6.38 o 
   3   4  15     4991.86     4418.47     26.15 o 
   4   4  15      961.79      741.01     12.18 o 
   5   4  15     3575.68     3508.16     24.66 o 
   6   4  15        6.16       11.40      6.96 o 
   7   4  15    11460.72    11107.34     61.77 o 
   8   4  15      386.61      365.99     14.25 o 
   9   4  15     5787.29     5944.93     42.45 o 
  10   4  15       46.49       34.70     11.14 o 
  11   4  15     2633.24     2479.29     33.11 o 
  12   4  15      244.10      201.94     14.96 o 
  13   4  15     5314.52     5274.40     47.66 o 
  14   4  15      502.79      522.26     23.47 o 
  15   4  15      853.21      940.06     27.05 o 
   1   5  15     3619.51     3261.56     21.46 o 
   2   5  15     2495.13     3093.59     20.82 o 
   3   5  15    10548.17    10857.66     49.11 o 
   4   5  15      244.14      213.49      8.87 o 
   5   5  15    12694.31    12227.40     57.06 o 
   6   5  15      253.04      236.72      9.09 o 
   7   5  15     7949.95     7807.63     45.24 o 
   8   5  15      366.69      355.64     14.02 o 
   9   5  15     4381.74     4602.27     35.54 o 
  10   5  15      521.90      446.54     16.07 o 
  11   5  15     1091.56     1014.27     21.36 o 
  12   5  15        6.20        5.90     13.88 o 
  13   5  15      339.54      424.16     20.99 o 
  14   5  15        2.23      -15.29     15.29 o 
  15   5  15      264.61      237.43     19.32 o 
   0   6  15      253.54      231.00     13.47 o 
   1   6  15      213.44      243.08      9.92 o 
   2   6  15     3815.35     4018.89     26.16 o 
   3   6  15       28.69       17.12      6.48 o 
   4   6  15     1145.88     1249.11     16.04 o 
   5   6  15      137.45      145.99      7.64 o 
   6   6  15        0.03       -7.06      7.06 o 
   7   6  15     3577.05     3447.25     31.02 o 
   8   6  15       34.87        0.81      9.16 o 
   9   6  15      479.27      395.74     15.64 o 
  10   6  15      785.18      657.57     18.30 o 
  11   6  15       45.32       23.38     12.18 o 
  12   6  15     2977.68     3096.40     38.03 o 
  13   6  15       24.55       14.43     15.29 o 
  14   6  15        1.01      -15.69     15.69 o 
  15   6  15       71.16       67.97     17.32 o 
   1   7  15    11178.27    11247.00     55.10 o 
   2   7  15      294.15      237.81      8.95 o 
   3   7  15     2943.25     3156.26     23.34 o 
   4   7  15       16.88       10.68      6.94 o 
   5   7  15     2132.48     1944.48     18.84 o 
   6   7  15     3154.39     3110.73     24.92 o 
   7   7  15      316.52      318.04     12.39 o 
   8   7  15      298.30      276.72     12.60 o 
   9   7  15     1025.65     1030.44     21.71 o 
  10   7  15      300.54      310.26     14.09 o 
  11   7  15       82.63       63.28     13.17 o 
  12   7  15      131.97       82.41     15.36 o 
  13   7  15     1348.22     1426.97     31.98 o 
  14   7  15      233.33      228.26     18.62 o 
   0   8  15       28.64       -3.85      8.58 o 
   1   8  15    16512.81    16730.81     77.24 o 
   2   8  15      475.73      439.99     12.11 o 
   3   8  15      121.69      115.65      8.44 o 
   4   8  15      152.82      129.34      8.78 o 
   5   8  15      247.58      238.17     10.78 o 
   6   8  15      525.31      504.85     13.82 o 
   7   8  15     2284.69     2489.84     26.75 o 
   8   8  15       78.56       59.52     11.36 o 
   9   8  15      216.22      250.42     13.16 o 
  10   8  15      309.86      268.75     14.00 o 
  11   8  15     2792.75     2697.19     32.42 o 
  12   8  15     1925.08     1982.58     32.22 o 
  13   8  15     2786.59     3005.59     39.82 o 
  14   8  15        1.41        1.08     16.54 o 
   1   9  15      201.67      170.80      8.90 o 
   2   9  15     1152.02      896.36     15.06 o 
   3   9  15     4996.97     5043.68     33.55 o 
   4   9  15      723.19      674.97     14.55 o 
   5   9  15      461.50      355.77     13.31 o 
   6   9  15      191.86      194.26     10.23 o 
   7   9  15     4090.47     4010.57     44.34 o 
   8   9  15      382.64      278.85     13.95 o 
   9   9  15      388.68      318.86     14.80 o 
  10   9  15      118.68       78.05     13.77 o 
  11   9  15     3013.28     2937.23     37.09 o 
  12   9  15      355.95      350.56     20.77 o 
  13   9  15      388.73      387.39     22.15 o 
  14   9  15        3.67       18.81     18.70 o 
   0  10  15     7500.88     6856.51     65.71 o 
   1  10  15     5427.89     5393.80     42.40 o 
   2  10  15      245.02      216.34     10.53 o 
   3  10  15     3539.09     3399.19     33.06 o 
   4  10  15     4698.07     4441.84     32.23 o 
   5  10  15     3457.00     3168.93     26.76 o 
   6  10  15       64.17       48.82      9.20 o 
   7  10  15     1043.28     1084.92     20.41 o 
   8  10  15      419.20      467.96     17.68 o 
   9  10  15     5199.49     5082.10     44.73 o 
  10  10  15       29.05       20.97     12.25 o 
  11  10  15     1218.44     1272.23     33.13 o 
  12  10  15     1731.01     1787.32     34.10 o 
  13  10  15      885.12      965.18     30.68 o 
   1  11  15     5672.17     5769.50     39.51 o 
   2  11  15       45.84       39.98      9.94 o 
   3  11  15     1167.60     1272.52     19.57 o 
   4  11  15      181.05      192.00     11.06 o 
   5  11  15     1541.95     1593.84     20.41 o 
   6  11  15     1766.95     1887.54     22.15 o 
   7  11  15     4462.40     4247.64     43.18 o 
   8  11  15        0.10        5.13     11.82 o 
   9  11  15     3380.79     3223.52     35.52 o 
  10  11  15       39.68       37.94     13.98 o 
  11  11  15     3612.69     3426.26     56.56 o 
  12  11  15        1.83      -17.99     17.99 o 
  13  11  15     2601.75     2686.21     63.31 o 
   0  12  15     3078.34     3292.71     43.90 o 
   1  12  15     4274.96     4021.14     32.54 o 
   2  12  15      247.69      237.56     11.57 o 
   3  12  15     2845.13     2614.70     26.88 o 
   4  12  15      626.78      598.79     16.79 o 
   5  12  15        5.46        4.25     10.05 o 
   6  12  15       31.54       12.37     10.40 o 
   7  12  15      134.26      145.18     13.46 o 
   8  12  15     1346.10     1317.86     24.85 o 
   9  12  15      677.93      771.00     28.97 o 
  10  12  15        0.50      -13.21     13.21 o 
  11  12  15      585.15      488.92     24.93 o 
  12  12  15       47.19       29.10     19.16 o 
   1  13  15      102.11       89.10     10.77 o 
   2  13  15       67.78       55.47     10.23 o 
   3  13  15     1197.28     1067.34     19.19 o 
   4  13  15      548.72      538.23     16.71 o 
   5  13  15     2514.90     2571.78     27.66 o 
   6  13  15       16.06       14.41     10.69 o 
   7  13  15     1141.73     1189.66     24.15 o 
   8  13  15      423.45      384.18     18.77 o 
   9  13  15     1658.59     1673.96     45.44 o 
  10  13  15      136.76      177.19     18.54 o 
  11  13  15     1101.94     1188.48     33.33 o 
  12  13  15       67.56       32.96     21.45 o 
   0  14  15        6.93      -13.72     14.17 o 
   1  14  15      666.97      674.62     17.69 o 
   2  14  15       16.91       13.23     10.40 o 
   3  14  15     2322.23     2472.07     26.99 o 
   4  14  15        3.11       11.02     10.53 o 
   5  14  15     4506.23     4568.33     45.34 o 
   6  14  15        9.27      -11.93     11.93 o 
   7  14  15     2436.67     2567.56     34.51 o 
   8  14  15        7.93       -2.20     14.06 o 
   9  14  15     3221.74     3403.54     60.29 o 
  10  14  15        8.06       17.61     16.54 o 
  11  14  15      296.80      297.76     23.45 o 
   1  15  15       48.31       75.86     12.12 o 
   2  15  15     2440.39     2349.23     28.26 o 
   3  15  15        6.97        6.75     11.67 o 
   4  15  15       90.35       80.22     12.59 o 
   5  15  15     1234.00     1223.90     23.53 o 
   6  15  15      208.96      194.74     14.46 o 
   7  15  15      654.22      676.32     26.43 o 
   8  15  15     1270.68     1263.89     30.26 o 
   9  15  15      401.21      446.52     26.80 o 
  10  15  15      100.87       84.38     18.16 o 
  11  15  15       43.35       15.98     21.62 o 
   0  16  15       89.75       86.13     20.29 o 
   1  16  15     1118.02     1169.00     24.83 o 
   2  16  15       88.53      109.19     13.98 o 
   3  16  15       21.07       20.21     12.22 o 
   4  16  15       41.26       32.19     12.73 o 
   5  16  15      773.02      801.24     21.83 o 
   6  16  15       46.57       52.49     13.43 o 
   7  16  15       78.29      101.71     16.08 o 
   8  16  15        0.94       -1.48     15.47 o 
   9  16  15       83.28       73.95     18.38 o 
  10  16  15      383.14      369.03     22.49 o 
   1  17  15     3329.56     3381.55     40.18 o 
   2  17  15      736.79      758.55     25.44 o 
   3  17  15     2698.02     2796.43     34.80 o 
   4  17  15      110.11      111.10     15.06 o 
   5  17  15     1339.72     1319.33     25.60 o 
   6  17  15      139.81      148.16     14.96 o 
   7  17  15     2018.08     2088.29     34.83 o 
   8  17  15       20.36       27.56     16.69 o 
   9  17  15      517.27      510.74     26.01 o 
   0  18  15       18.57       18.01     28.36 o 
   1  18  15     1118.32     1096.25     27.25 o 
   2  18  15        1.71       -8.23     14.75 o 
   3  18  15     1874.32     1798.72     31.92 o 
   4  18  15      525.91      553.20     23.09 o 
   5  18  15     1072.25     1192.65     27.44 o 
   6  18  15        4.81       -5.41     14.85 o 
   7  18  15      685.68      777.22     32.60 o 
   8  18  15       34.32       47.69     18.59 o 
   1  19  15      680.13      663.30     28.37 o 
   2  19  15      459.98      352.98     22.18 o 
   3  19  15      206.19      221.27     18.78 o 
   4  19  15      149.26      139.45     18.27 o 
   5  19  15      854.63      874.38     26.45 o 
   6  19  15       74.36       63.46     17.42 o 
   0  20  15      101.46      118.92     25.37 o 
   1  20  15      926.63      966.78     28.66 o 
   2  20  15       20.03        2.87     16.83 o 
   3  20  15     1178.41     1156.54     30.67 o 
   4  20  15      469.78      496.09     23.60 o 
   0   0  16     1281.67     1610.67     36.57 o 
   1   0  16    13322.66    12642.43     84.22 o 
   2   0  16     1805.31     1652.77     20.07 o 
   3   0  16     2164.80     1952.02     24.95 o 
   4   0  16      308.45      212.50     18.55 o 
   5   0  16     3939.86     3439.03     49.90 o 
   6   0  16      484.54      601.12     19.91 o 
   7   0  16      961.63      952.44     21.65 o 
   8   0  16      377.09      467.38     19.48 o 
   9   0  16      577.72      617.18     21.70 o 
  10   0  16     1425.40     1344.94     27.94 o 
  11   0  16     6516.15     6611.12     81.09 o 
  12   0  16     3057.25     2964.27     51.83 o 
  13   0  16     1793.91     1972.40     45.86 o 
  14   0  16      286.06      263.49     26.80 o 
  15   0  16     7928.26     7829.67     95.50 o 
   1   1  16     1438.93     1430.88     12.53 o 
   2   1  16      492.34      678.97     10.33 o 
   3   1  16     2090.54     2451.15     20.39 o 
   4   1  16        1.71        9.70      5.87 o 
   5   1  16     2257.39     2396.81     19.97 o 
   6   1  16      377.61      361.90     11.40 o 
   7   1  16     6757.62     6985.74     43.59 o 
   8   1  16       37.88       25.34      8.88 o 
   9   1  16      804.42      808.08     19.58 o 
  10   1  16       26.10       14.92     10.23 o 
  11   1  16     1470.47     1418.88     21.98 o 
  12   1  16       13.07       -1.49     12.63 o 
  13   1  16     1688.88     1757.40     29.12 o 
  14   1  16      882.54      903.86     26.34 o 
  15   1  16      943.29      935.25     37.31 o 
   0   2  16      743.72      480.32     12.73 o 
   1   2  16     2230.11     2182.66     15.43 o 
   2   2  16      666.70      652.65     10.16 o 
   3   2  16     1030.25      891.63     11.71 o 
   4   2  16       71.88       23.24      5.90 o 
   5   2  16     1712.35     1877.01     17.28 o 
   6   2  16       88.66       89.21      8.38 o 
   7   2  16       42.92       59.81      9.03 o 
   8   2  16     1173.00     1046.85     17.85 o 
   9   2  16     1301.29     1369.40     22.32 o 
  10   2  16      652.09      641.51     18.74 o 
  11   2  16       11.16       10.92     10.72 o 
  12   2  16      236.75      185.31     15.26 o 
  13   2  16      818.67      826.37     24.00 o 
  14   2  16      129.74      119.67     16.14 o 
  15   2  16      161.16      153.93     18.85 o 
   1   3  16    10935.24    12032.15     50.52 o 
   2   3  16     1961.41     1767.38     16.11 o 
   3   3  16     8839.36     8608.24     47.28 o 
   4   3  16        2.82        6.13      6.39 o 
   5   3  16    21180.33    22156.54     98.67 o 
   6   3  16     1525.38     1556.55     17.04 o 
   7   3  16    15119.56    14657.17     77.33 o 
   8   3  16        9.98       -2.12      9.02 o 
   9   3  16     5280.15     5507.10     39.74 o 
  10   3  16       23.07       14.53     10.04 o 
  11   3  16     7364.40     7070.68     56.32 o 
  12   3  16       41.25       43.71     13.48 o 
  13   3  16     1686.91     1712.25     29.41 o 
  14   3  16      814.32      881.17     24.93 o 
  15   3  16     1390.01     1309.96     31.14 o 
   0   4  16      929.08      794.23     16.46 o 
   1   4  16     5874.62     5694.47     32.55 o 
   2   4  16     2186.16     2270.67     17.86 o 
   3   4  16    10835.06    10976.55     51.62 o 
   4   4  16     2845.67     2570.81     20.78 o 
   5   4  16     2071.23     1956.56     18.59 o 
   6   4  16      343.86      404.49     11.76 o 
   7   4  16     5590.60     5804.67     47.05 o 
   8   4  16      208.51      143.45     10.36 o 
   9   4  16     1257.51     1234.51     20.08 o 
  10   4  16       14.83       10.63     10.50 o 
  11   4  16      263.17      259.95     13.44 o 
  12   4  16      434.64      425.07     18.76 o 
  13   4  16      977.15     1025.46     24.71 o 
  14   4  16      147.71      136.05     17.39 o 
  15   4  16      232.70      200.28     19.09 o 
   1   5  16      249.52      286.51     10.14 o 
   2   5  16      219.67      308.23     10.61 o 
   3   5  16        4.77       12.41      6.57 o 
   4   5  16        0.13       -6.11      6.11 o 
   5   5  16     1275.69     1168.47     17.24 o 
   6   5  16      223.89      144.03      8.59 o 
   7   5  16      216.62      203.24     10.84 o 
   8   5  16      742.18      733.01     23.18 o 
   9   5  16     4324.63     4325.99     38.61 o 
  10   5  16     1094.88      940.37     19.50 o 
  11   5  16      977.51      957.81     21.55 o 
  12   5  16      293.05      245.85     16.91 o 
  13   5  16      330.55      329.35     19.23 o 
  14   5  16        0.47      -15.54     15.54 o 
   0   6  16     4273.09     3940.11     43.20 o 
   1   6  16     5467.75     5200.50     31.49 o 
   2   6  16       45.77       37.61      6.96 o 
   3   6  16     5035.42     5379.07     32.68 o 
   4   6  16     2374.47     2243.97     20.16 o 
   5   6  16     2015.20     1722.26     19.19 o 
   6   6  16      443.71      420.93     12.72 o 
   7   6  16     4336.96     4380.29     33.11 o 
   8   6  16     3698.76     3875.86     31.93 o 
   9   6  16     1140.50     1094.78     22.68 o 
  10   6  16     1292.73     1154.96     21.67 o 
  11   6  16     1366.01     1257.57     24.42 o 
  12   6  16      982.22     1029.32     26.24 o 
  13   6  16      667.63      684.52     26.34 o 
  14   6  16      153.57      137.21     17.80 o 
   1   7  16      937.67      852.43     15.62 o 
   2   7  16     1459.18     1441.04     16.19 o 
   3   7  16     1180.00     1265.72     16.09 o 
   4   7  16      326.98      337.48     11.78 o 
   5   7  16       92.99      121.63      8.46 o 
   6   7  16      126.72      131.94      9.89 o 
   7   7  16       29.12       33.40     10.76 o 
   8   7  16     1854.71     1683.53     24.13 o 
   9   7  16      793.48      776.05     19.10 o 
  10   7  16       50.54       49.78     11.72 o 
  11   7  16      779.53      781.78     21.36 o 
  12   7  16        0.64      -14.06     14.06 o 
  13   7  16      107.11       97.02     16.65 o 
  14   7  16      246.91      212.63     18.85 o 
   0   8  16     1440.84     1425.39     24.85 o 
   1   8  16      848.57      836.26     14.24 o 
   2   8  16      379.26      309.63     10.88 o 
   3   8  16     2153.85     2239.51     21.61 o 
   4   8  16      556.20      527.67     14.13 o 
   5   8  16     1257.46     1276.72     19.54 o 
   6   8  16      480.62      424.14     14.69 o 
   7   8  16     2171.10     1902.08     25.95 o 
   8   8  16       46.18       49.55     11.51 o 
   9   8  16       51.21       55.57     11.82 o 
  10   8  16       89.76      106.33     13.71 o 
  11   8  16      104.32       94.20     15.62 o 
  12   8  16       79.41       99.06     16.77 o 
  13   8  16        8.00       11.11     17.15 o 
  14   8  16       75.17      101.25     19.76 o 
   1   9  16     2157.59     2021.33     20.72 o 
   2   9  16     1294.00     1301.74     17.48 o 
   3   9  16     7617.57     7792.49     45.70 o 
   4   9  16      462.48      484.30     14.11 o 
   5   9  16      173.90      102.95      9.37 o 
   6   9  16       11.63        0.53      8.95 o 
   7   9  16     1558.89     1633.00     24.62 o 
   8   9  16        0.07        0.13     11.37 o 
   9   9  16     2443.55     2346.65     35.15 o 
  10   9  16      424.46      383.99     16.98 o 
  11   9  16     1565.91     1570.90     29.51 o 
  12   9  16      162.95      161.80     19.04 o 
  13   9  16     1605.36     1707.16     35.92 o 
   0  10  16      116.38      120.62     14.54 o 
   1  10  16     5149.38     5268.19     37.38 o 
   2  10  16      661.31      604.96     15.83 o 
   3  10  16     1245.47     1285.93     19.94 o 
   4  10  16      213.84      216.67     10.60 o 
   5  10  16     5238.14     5473.46     48.14 o 
   6  10  16       21.96       -8.85      8.85 o 
   7  10  16     2393.23     2547.20     30.37 o 
   8  10  16       20.78       41.77     12.50 o 
   9  10  16     2595.81     2652.10     32.30 o 
  10  10  16      271.02      258.24     15.80 o 
  11  10  16     1419.49     1541.49     33.79 o 
  12  10  16      972.90      957.87     29.64 o 
  13  10  16      988.30      977.19     31.61 o 
   1  11  16      706.43      722.36     22.19 o 
   2  11  16     1513.09     1473.64     24.79 o 
   3  11  16     2093.37     2006.52     25.26 o 
   4  11  16      241.91      236.59     11.82 o 
   5  11  16     4500.24     4409.44     33.64 o 
   6  11  16       30.13       21.10      9.85 o 
   7  11  16      145.06      107.82     13.04 o 
   8  11  16       86.73       50.27     13.24 o 
   9  11  16       83.64       86.04     13.98 o 
  10  11  16       28.63       22.64     13.84 o 
  11  11  16      146.19      132.21     16.86 o 
  12  11  16      372.72      383.86     21.89 o 
  13  11  16       32.30       57.78     20.06 o 
   0  12  16      583.10      580.88     25.22 o 
   1  12  16     3957.66     3752.80     33.90 o 
   2  12  16      195.00      131.17     10.91 o 
   3  12  16     7699.33     7502.65     48.92 o 
   4  12  16       44.38       67.07     10.50 o 
   5  12  16     4060.74     3811.02     33.07 o 
   6  12  16      107.64       82.38     11.51 o 
   7  12  16     8039.74     8001.17     58.69 o 
   8  12  16     1022.61     1034.23     25.64 o 
   9  12  16     4348.89     4279.29     55.45 o 
  10  12  16     1151.08     1126.21     26.15 o 
  11  12  16     2347.72     2474.31     38.85 o 
  12  12  16        4.36       12.11     19.10 o 
   1  13  16      635.75      688.14     18.31 o 
   2  13  16     2007.39     1791.29     28.44 o 
   3  13  16      236.87      225.15     12.31 o 
   4  13  16        2.15      -10.04     10.20 o 
   5  13  16     2657.17     2639.21     28.09 o 
   6  13  16     1040.23     1040.84     23.55 o 
   7  13  16     2831.85     2881.14     33.92 o 
   8  13  16      765.17      800.52     24.83 o 
   9  13  16     1610.91     1605.39     33.36 o 
  10  13  16      137.71       94.13     18.07 o 
  11  13  16      824.28      896.92     32.06 o 
   0  14  16        0.64       -1.57     13.81 o 
   1  14  16       12.78       13.35     10.93 o 
   2  14  16      785.83      709.68     18.94 o 
   3  14  16      472.46      435.24     16.64 o 
   4  14  16      178.39      119.48     12.22 o 
   5  14  16      455.24      497.16     17.37 o 
   6  14  16      440.61      504.92     19.50 o 
   7  14  16      470.28      454.43     20.82 o 
   8  14  16       32.35       11.60     15.87 o 
   9  14  16      406.40      456.35     23.25 o 
  10  14  16       21.99       41.14     15.65 o 
  11  14  16      147.09      146.40     21.08 o 
   1  15  16     3384.36     3284.82     33.57 o 
   2  15  16        5.32       -2.65     11.82 o 
   3  15  16     2182.77     2241.21     30.76 o 
   4  15  16        0.59       -3.76     11.15 o 
   5  15  16     2252.24     2277.28     28.01 o 
   6  15  16      162.67      181.08     13.73 o 
   7  15  16     1774.55     1709.23     28.98 o 
   8  15  16       22.10       16.03     16.41 o 
   9  15  16      149.54      129.29     18.16 o 
  10  15  16        2.90      -10.38     17.05 o 
   0  16  16      160.28      162.11     22.69 o 
   1  16  16     2261.48     2256.69     31.08 o 
   2  16  16      804.69      769.88     27.67 o 
   3  16  16     2651.62     2911.68     37.91 o 
   4  16  16       92.89       90.44     13.72 o 
   5  16  16      518.15      532.05     20.25 o 
   6  16  16        8.00      -13.27     13.27 o 
   7  16  16      213.16      198.86     19.94 o 
   8  16  16        4.07      -12.41     16.63 o 
   9  16  16      249.60      255.65     20.59 o 
   1  17  16       13.32       13.77     14.55 o 
   2  17  16      520.61      479.48     22.21 o 
   3  17  16      198.90      212.73     17.49 o 
   4  17  16       60.47       30.51     13.75 o 
   5  17  16      182.07      169.76     15.50 o 
   6  17  16      164.17      161.79     16.24 o 
   7  17  16      215.26      182.31     18.27 o 
   8  17  16      370.10      428.30     25.62 o 
   0  18  16     1694.83     1861.55     46.32 o 
   1  18  16     1230.65     1234.68     31.63 o 
   2  18  16       27.78       25.53     15.69 o 
   3  18  16      624.42      729.01     26.65 o 
   4  18  16      440.98      393.83     20.83 o 
   5  18  16     1342.31     1420.45     28.75 o 
   6  18  16       33.17       25.93     16.72 o 
   7  18  16      708.07      772.97     30.02 o 
   1  19  16      307.49      390.84     21.49 o 
   2  19  16      149.59      198.84     18.31 o 
   3  19  16      447.30      482.35     23.22 o 
   4  19  16       31.37       -5.13     16.61 o 
   5  19  16      120.13       85.15     17.86 o 
   0  20  16       17.93      -23.15     23.15 o 
   1  20  16      276.20      249.98     19.75 o 
   2  20  16        2.59       -5.81     16.91 o 
   3  20  16        9.46        8.81     17.49 o 
   1   1  17     2799.59     2934.56     22.19 o 
   2   1  17     4772.98     4779.18     27.72 o 
   3   1  17     8109.84     8344.09     43.20 o 
   4   1  17      572.62      739.08     15.07 o 
   5   1  17     2117.84     2242.83     23.99 o 
   6   1  17     2432.74     2339.58     20.46 o 
   7   1  17     4216.40     4411.36     34.64 o 
   8   1  17      450.23      492.03     15.41 o 
   9   1  17     4079.39     4183.20     43.14 o 
  10   1  17     1109.87     1189.87     20.32 o 
  11   1  17      991.52      979.58     20.48 o 
  12   1  17      270.13      220.19     16.65 o 
  13   1  17      372.05      444.73     21.53 o 
  14   1  17     2609.11     2676.96     38.41 o 
  15   1  17      152.52      166.38     19.52 o 
   0   2  17     2993.41     2934.69     26.27 o 
   1   2  17     1305.86     1133.15     12.57 o 
   2   2  17      559.37      447.98      9.93 o 
   3   2  17     2416.75     2142.03     18.81 o 
   4   2  17    10988.58    11409.62     56.49 o 
   5   2  17     5575.44     5363.05     34.28 o 
   6   2  17      103.62      159.10      8.71 o 
   7   2  17     1316.05     1132.13     18.15 o 
   8   2  17     5034.70     5041.10     37.14 o 
   9   2  17      478.62      438.28     23.17 o 
  10   2  17     1075.73      950.11     19.09 o 
  11   2  17     2715.25     2639.63     33.85 o 
  12   2  17      901.71      974.96     23.37 o 
  13   2  17      921.11      936.91     24.58 o 
  14   2  17      708.53      798.98     26.95 o 
  15   2  17      764.69      886.91     29.19 o 
   1   3  17      845.52      804.09     11.94 o 
   2   3  17     1012.21     1006.46     15.93 o 
   3   3  17      897.02      759.22     13.02 o 
   4   3  17      756.06      755.05     13.59 o 
   5   3  17     2370.19     2479.19     21.54 o 
   6   3  17        5.58        5.06      7.31 o 
   7   3  17       70.77       64.22      9.38 o 
   8   3  17     2303.99     2148.81     23.93 o 
   9   3  17      113.68       97.71     11.15 o 
  10   3  17        8.62       -2.39     10.37 o 
  11   3  17     1604.40     1474.02     24.74 o 
  12   3  17        5.75      -12.86     12.86 o 
  13   3  17      208.93      205.58     16.11 o 
  14   3  17       49.77       50.47     15.29 o 
   0   4  17     5040.87     4942.19     40.40 o 
   1   4  17      266.18      176.48      8.20 o 
   2   4  17      453.42      437.46     12.53 o 
   3   4  17     1351.52     1352.45     15.80 o 
   4   4  17     1824.57     1767.17     17.46 o 
   5   4  17     1295.33     1228.58     21.04 o 
   6   4  17      908.79      890.61     14.59 o 
   7   4  17       12.94        9.12      9.01 o 
   8   4  17     2604.88     2589.74     26.13 o 
   9   4  17     9609.59     9256.70     56.68 o 
  10   4  17      449.99      445.89     16.24 o 
  11   4  17      829.46      856.18     27.17 o 
  12   4  17     2865.13     2930.51     35.17 o 
  13   4  17     5224.69     5084.92     50.91 o 
  14   4  17      146.23      158.61     17.72 o 
   1   5  17     3459.46     3488.79     24.83 o 
   2   5  17     3014.87     2856.51     22.34 o 
   3   5  17       95.60       79.58      7.49 o 
   4   5  17       67.10       67.31      7.88 o 
   5   5  17     1057.87     1135.92     16.82 o 
   6   5  17     4642.24     4852.10     34.88 o 
   7   5  17     1119.55     1226.90     20.66 o 
   8   5  17       67.28       76.56     10.46 o 
   9   5  17      819.10      898.51     19.13 o 
  10   5  17     2151.71     2257.64     26.26 o 
  11   5  17     1890.56     1885.15     26.98 o 
  12   5  17     1299.55     1306.46     28.00 o 
  13   5  17      516.94      517.33     26.07 o 
  14   5  17     2375.56     2333.67     36.88 o 
   0   6  17     1709.94     1490.99     25.07 o 
   1   6  17      619.32      779.51     13.58 o 
   2   6  17     4503.81     4681.61     30.03 o 
   3   6  17      897.80      816.35     13.94 o 
   4   6  17       17.83       23.26      7.54 o 
   5   6  17      205.70      181.77      9.71 o 
   6   6  17      624.33      464.34     13.74 o 
   7   6  17       51.59       32.30     10.66 o 
   8   6  17      427.70      300.81     13.12 o 
   9   6  17     1846.20     1770.29     24.75 o 
  10   6  17        2.06      -10.87     10.87 o 
  11   6  17      265.67      230.51     14.43 o 
  12   6  17       50.46       22.24     15.32 o 
  13   6  17        0.46      -15.40     15.40 o 
  14   6  17      473.53      482.78     23.30 o 
   1   7  17     4759.24     4349.17     29.00 o 
   2   7  17     2601.18     2804.34     22.88 o 
   3   7  17     4885.57     4561.85     30.40 o 
   4   7  17      337.44      327.19     11.75 o 
   5   7  17     1965.59     1862.90     21.60 o 
   6   7  17     2377.14     2457.62     32.26 o 
   7   7  17      143.34       98.66     11.90 o 
   8   7  17       39.13       17.79     11.79 o 
   9   7  17     1672.22     1614.83     24.61 o 
  10   7  17     3046.00     2928.69     43.40 o 
  11   7  17        8.49       -6.37     13.12 o 
  12   7  17        1.24       -7.76     16.19 o 
  13   7  17       65.52       67.34     17.82 o 
  14   7  17      460.61      505.05     25.51 o 
   0   8  17     6045.82     5850.13     52.61 o 
   1   8  17     2781.59     2720.36     23.97 o 
   2   8  17     4506.03     4706.43     32.73 o 
   3   8  17     4226.75     4353.22     32.63 o 
   4   8  17      881.63      791.28     15.51 o 
   5   8  17     2414.64     2520.89     25.18 o 
   6   8  17        6.93        6.91      9.40 o 
   7   8  17     1007.54      978.06     20.65 o 
   8   8  17     2607.99     2488.64     30.26 o 
   9   8  17      110.66      100.60     12.83 o 
  10   8  17      926.67      906.81     21.72 o 
  11   8  17      871.55      887.15     25.66 o 
  12   8  17     1428.11     1451.60     34.18 o 
  13   8  17      754.17      778.75     28.62 o 
   1   9  17     1520.40     1591.46     21.84 o 
   2   9  17     2114.07     2040.86     22.31 o 
   3   9  17      836.93      879.55     16.55 o 
   4   9  17      403.79      486.25     14.37 o 
   5   9  17      602.84      529.60     15.06 o 
   6   9  17     1839.52     1921.25     26.99 o 
   7   9  17        6.36        6.94     11.28 o 
   8   9  17      596.83      521.23     19.13 o 
   9   9  17      128.02      160.60     14.49 o 
  10   9  17        3.83        0.06     12.97 o 
  11   9  17      501.38      521.70     22.49 o 
  12   9  17       13.87       19.00     17.15 o 
  13   9  17      503.79      472.00     24.24 o 
   0  10  17     9630.73     9441.09     83.61 o 
   1  10  17     1511.54     1445.35     21.21 o 
   2  10  17        8.11        9.59      8.91 o 
   3  10  17     1690.31     1593.89     21.37 o 
   4  10  17     4965.04     4893.25     35.03 o 
   5  10  17     3835.03     3535.29     29.43 o 
   6  10  17       12.49        5.49     10.05 o 
   7  10  17     2234.48     2235.89     29.20 o 
   8  10  17     3572.08     3460.54     36.23 o 
   9  10  17        7.88       -5.11     12.73 o 
  10  10  17      202.70      200.79     15.98 o 
  11  10  17      394.20      405.02     20.26 o 
  12  10  17      299.30      353.58     21.09 o 
  13  10  17      464.86      488.52     24.95 o 
   1  11  17     1530.88     1557.54     23.19 o 
   2  11  17    12132.43    11679.66     70.49 o 
   3  11  17     4142.82     4014.07     33.43 o 
   4  11  17      532.47      462.60     15.50 o 
   5  11  17     3349.70     3350.93     30.99 o 
   6  11  17     5453.55     5527.71     57.76 o 
   7  11  17      747.04      686.55     20.53 o 
   8  11  17      417.49      368.11     17.27 o 
   9  11  17     1257.59     1181.70     27.41 o 
  10  11  17     4907.55     4993.97     46.45 o 
  11  11  17     1184.15     1186.40     34.40 o 
  12  11  17       94.45      101.88     19.00 o 
   0  12  17     3397.99     3404.63     46.49 o 
   1  12  17      240.36      212.76     12.53 o 
   2  12  17      314.48      250.74     13.08 o 
   3  12  17      529.42      559.86     16.79 o 
   4  12  17      727.74      757.69     20.00 o 
   5  12  17      313.20      266.70     16.52 o 
   6  12  17       16.99        7.21     11.06 o 
   7  12  17      730.46      723.24     23.62 o 
   8  12  17     1907.10     1918.66     31.81 o 
   9  12  17      108.79      101.47     15.66 o 
  10  12  17        5.82        1.19     15.33 o 
  11  12  17        2.93        9.25     17.19 o 
  12  12  17      878.18      872.21     33.80 o 
   1  13  17       67.97       55.84     11.31 o 
   2  13  17       15.76       20.29     11.09 o 
   3  13  17      260.20      220.30     12.18 o 
   4  13  17      187.49      161.90     14.07 o 
   5  13  17      420.72      421.53     15.97 o 
   6  13  17      325.68      308.11     14.40 o 
   7  13  17     2484.60     2508.22     38.40 o 
   8  13  17      103.36      106.73     16.21 o 
   9  13  17        5.77       -1.78     15.84 o 
  10  13  17      529.77      553.53     25.97 o 
  11  13  17     1538.45     1539.43     38.08 o 
   0  14  17      217.15      247.34     19.74 o 
   1  14  17       15.95        3.36     10.77 o 
   2  14  17      136.02      123.11     12.83 o 
   3  14  17     1260.72     1338.79     28.61 o 
   4  14  17     1077.44     1154.79     21.38 o 
   5  14  17     1186.97     1301.04     34.28 o 
   6  14  17      233.03      214.43     14.92 o 
   7  14  17      144.36      132.38     17.25 o 
   8  14  17      595.35      637.45     26.07 o 
   9  14  17     1738.41     1781.32     35.13 o 
  10  14  17      657.53      679.67     28.47 o 
   1  15  17       94.37       99.10     12.38 o 
   2  15  17      678.88      685.18     19.67 o 
   3  15  17      238.55      201.08     14.56 o 
   4  15  17       40.89       29.30     12.41 o 
   5  15  17      369.10      384.92     16.81 o 
   6  15  17       58.62       37.98     13.34 o 
   7  15  17     1132.79     1191.19     28.13 o 
   8  15  17       66.20       45.34     15.96 o 
   9  15  17      392.32      307.17     19.72 o 
  10  15  17      219.66      207.28     19.97 o 
   0  16  17     2539.01     2506.57     47.98 o 
   1  16  17     1641.55     1578.18     41.13 o 
   2  16  17        0.39      -13.04     13.04 o 
   3  16  17      627.32      628.93     28.48 o 
   4  16  17      818.79      832.91     24.05 o 
   5  16  17     1089.33     1086.50     24.57 o 
   6  16  17      633.82      676.23     23.74 o 
   7  16  17      186.96      132.61     17.13 o 
   8  16  17      114.96       88.86     17.83 o 
   9  16  17      113.45      136.48     20.01 o 
   1  17  17     1294.91     1335.09     29.23 o 
   2  17  17     1152.31     1220.19     29.72 o 
   3  17  17     2661.94     2689.51     37.57 o 
   4  17  17       10.74       33.90     14.76 o 
   5  17  17      375.33      347.00     17.56 o 
   6  17  17     1895.30     1957.18     33.47 o 
   7  17  17      134.94      144.09     18.12 o 
   8  17  17       11.58       -9.43     17.96 o 
   0  18  17     1309.28     1375.18     43.07 o 
   1  18  17      346.79      322.90     19.85 o 
   2  18  17      338.07      334.52     26.11 o 
   3  18  17      583.50      551.59     25.99 o 
   4  18  17     1218.69     1190.13     29.87 o 
   5  18  17      427.21      449.66     30.45 o 
   6  18  17       85.79       83.11     17.10 o 
   1  19  17       33.86       22.71     16.83 o 
   2  19  17       16.99       18.72     17.02 o 
   3  19  17       90.41      129.72     18.58 o 
   4  19  17      173.70      135.03     18.24 o 
   0  20  17     1438.13     1427.15     45.92 o 
   1  20  17      367.71      385.03     21.79 o 
   0   0  18     7026.16     7417.06     70.33 o 
   1   0  18     2513.92     2776.05     30.77 o 
   2   0  18      400.95      342.86     15.73 o 
   3   0  18     2692.91     2789.03     31.45 o 
   4   0  18     8443.19     8630.20    109.66 o 
   5   0  18      636.28      525.68     17.47 o 
   6   0  18       75.26       41.79     10.90 o 
   7   0  18     1133.01     1046.90     27.61 o 
   8   0  18     8291.62     8748.03     83.28 o 
   9   0  18     3241.65     2806.58     41.89 o 
  10   0  18       51.25       31.72     16.17 o 
  11   0  18      578.22      644.62     27.80 o 
  12   0  18     5975.55     6139.03    125.52 o 
  13   0  18      645.35      651.47     43.07 o 
  14   0  18      500.13      506.79     32.92 o 
   1   1  18      272.75      295.97      9.05 o 
   2   1  18     3703.56     3295.85     23.25 o 
   3   1  18      207.88      195.71      8.78 o 
   4   1  18      292.45      260.19      9.52 o 
   5   1  18      171.52      160.69      9.79 o 
   6   1  18     5800.87     5653.20     35.05 o 
   7   1  18      187.65      231.11     11.38 o 
   8   1  18     1506.43     1512.79     21.36 o 
   9   1  18      168.98      131.87     11.34 o 
  10   1  18     1396.75     1359.47     23.13 o 
  11   1  18      249.05      237.63     14.27 o 
  12   1  18        4.99      -14.20     14.20 o 
  13   1  18      455.04      394.11     20.25 o 
  14   1  18      995.85     1038.99     28.81 o 
   0   2  18     2341.54     2203.21     34.27 o 
   1   2  18      532.24      550.23     11.41 o 
   2   2  18      518.12      512.90     11.63 o 
   3   2  18        0.60        7.84      6.70 o 
   4   2  18       13.44       24.41      7.13 o 
   5   2  18       10.11       34.48      7.57 o 
   6   2  18      281.77      263.13     10.38 o 
   7   2  18      857.85      788.62     16.78 o 
   8   2  18      224.46      173.49     11.18 o 
   9   2  18     1279.38     1223.94     21.68 o 
  10   2  18       18.55       13.52     10.95 o 
  11   2  18      418.84      368.12     15.41 o 
  12   2  18      806.73      838.71     25.42 o 
  13   2  18      479.58      421.95     23.37 o 
  14   2  18        2.99        7.27     17.54 o 
   1   3  18      536.94      455.97     11.65 o 
   2   3  18    11794.26    11729.74     57.62 o 
   3   3  18      991.76     1224.65     16.78 o 
   4   3  18        7.93        4.05      7.23 o 
   5   3  18      103.61       94.50      8.48 o 
   6   3  18     7295.78     7236.75     41.73 o 
   7   3  18      330.36      331.77     14.35 o 
   8   3  18      883.51     1037.90     18.98 o 
   9   3  18      114.40      136.18     11.70 o 
  10   3  18     3218.60     3194.22     36.91 o 
  11   3  18       85.72       63.50     12.18 o 
  12   3  18      409.95      496.11     20.89 o 
  13   3  18      250.76      211.98     16.78 o 
  14   3  18     2530.02     2596.49     41.93 o 
   0   4  18      888.90      901.41     20.15 o 
   1   4  18       11.54       77.02      7.43 o 
   2   4  18        5.10       -3.45      6.96 o 
   3   4  18      306.97      244.09      9.86 o 
   4   4  18     7288.50     7262.69     43.17 o 
   5   4  18       20.99       -7.12      7.12 o 
   6   4  18      492.08      485.58     14.92 o 
   7   4  18       42.11       59.44      9.92 o 
   8   4  18     9786.92    10008.39     59.56 o 
   9   4  18      330.15      277.48     13.11 o 
  10   4  18      575.65      528.98     18.16 o 
  11   4  18        0.63        9.76     11.58 o 
  12   4  18     1752.32     1802.59     35.72 o 
  13   4  18      229.02      183.17     17.39 o 
  14   4  18       53.18       56.82     16.82 o 
   1   5  18        4.13       -1.07      6.96 o 
   2   5  18     2345.03     2079.15     22.17 o 
   3   5  18     7383.47     7940.78     45.97 o 
   4   5  18        9.61       -7.83      7.83 o 
   5   5  18     1384.31     1370.02     18.13 o 
   6   5  18      633.86      728.73     15.47 o 
   7   5  18      527.27      531.86     17.26 o 
   8   5  18      532.11      500.19     20.48 o 
   9   5  18      796.71      770.66     18.65 o 
  10   5  18     1315.39     1329.19     23.53 o 
  11   5  18     1046.36     1097.69     22.80 o 
  12   5  18      485.67      414.94     20.19 o 
  13   5  18      211.07      180.24     17.87 o 
  14   5  18      324.16      328.10     20.55 o 
   0   6  18    19119.95    19936.32    134.58 o 
   1   6  18      481.96      503.03     14.22 o 
   2   6  18        2.52       10.67      7.45 o 
   3   6  18      135.49      141.25      8.59 o 
   4   6  18    14927.17    14984.67     75.65 o 
   5   6  18      149.75      139.84      9.69 o 
   6   6  18      431.51      394.94     13.98 o 
   7   6  18     1403.80     1516.15     24.30 o 
   8   6  18    10472.34    10328.45     75.27 o 
   9   6  18        6.77       10.31     11.54 o 
  10   6  18      237.18      242.41     15.56 o 
  11   6  18       84.45       46.66     14.05 o 
  12   6  18     5398.67     5466.94     56.33 o 
  13   6  18      152.39      127.81     19.27 o 
  14   6  18       51.28       59.39     17.50 o 
   1   7  18     4477.93     4652.72     32.41 o 
   2   7  18    13678.21    12610.19     62.62 o 
   3   7  18      571.65      590.84     13.66 o 
   4   7  18      888.95      935.30     17.66 o 
   5   7  18     6250.63     6148.36     41.75 o 
   6   7  18     1618.51     1666.23     23.13 o 
   7   7  18      396.29      389.55     16.83 o 
   8   7  18       94.89       74.34     12.73 o 
   9   7  18      113.38      100.68     13.23 o 
  10   7  18     1179.66     1298.51     29.14 o 
  11   7  18      150.80      118.03     15.66 o 
  12   7  18      290.01      298.27     26.11 o 
  13   7  18      541.97      600.78     26.86 o 
   0   8  18     1275.10     1179.02     24.18 o 
   1   8  18      496.64      648.81     14.62 o 
   2   8  18       71.19       57.86      8.82 o 
   3   8  18      456.69      329.02     12.72 o 
   4   8  18      717.92      631.45     16.54 o 
   5   8  18      345.79      361.12     15.25 o 
   6   8  18       15.80        6.30      9.77 o 
   7   8  18      239.02      157.98     13.27 o 
   8   8  18     1294.87     1268.36     24.09 o 
   9   8  18      375.51      334.11     16.78 o 
  10   8  18       38.93        6.29     16.54 o 
  11   8  18        1.76      -13.00     13.00 o 
  12   8  18      995.72     1065.12     29.97 o 
  13   8  18        1.52        5.42     18.75 o 
   1   9  18      968.10      773.77     17.98 o 
   2   9  18     4298.11     4262.49     33.24 o 
   3   9  18     1164.41     1005.22     17.00 o 
   4   9  18      289.87      218.49     11.62 o 
   5   9  18      469.79      405.82     14.99 o 
   6   9  18     2184.57     2208.27     25.41 o 
   7   9  18     1839.57     1854.92     26.76 o 
   8   9  18       50.93       34.66     13.01 o 
   9   9  18        6.98       -1.30     12.82 o 
  10   9  18     4810.27     4857.70     45.78 o 
  11   9  18        9.50        3.43     14.05 o 
  12   9  18        9.84       16.17     16.12 o 
  13   9  18      136.65      185.64     20.81 o 
   0  10  18      404.45      329.26     26.02 o 
   1  10  18      565.44      577.16     16.94 o 
   2  10  18        0.97       11.01     10.18 o 
   3  10  18      947.68      994.81     21.30 o 
   4  10  18     1062.42     1062.90     19.17 o 
   5  10  18      195.68      180.59     11.99 o 
   6  10  18       22.44        4.68     10.50 o 
   7  10  18      278.45      298.29     15.51 o 
   8  10  18     3676.47     3664.11     38.51 o 
   9  10  18      199.14      181.28     15.30 o 
  10  10  18       57.71       46.00     14.64 o 
  11  10  18      506.44      519.90     22.90 o 
  12  10  18      954.75      980.22     31.91 o 
   1  11  18        8.79        2.10     10.46 o 
   2  11  18      341.20      337.61     14.27 o 
   3  11  18      508.33      422.11     15.48 o 
   4  11  18       38.09       24.98     10.43 o 
   5  11  18     3803.72     3533.46     32.94 o 
   6  11  18      485.15      509.91     17.22 o 
   7  11  18       18.54       27.05     12.97 o 
   8  11  18       41.01       30.39     13.27 o 
   9  11  18       20.25       -8.11     13.71 o 
  10  11  18        8.40        1.20     14.37 o 
  11  11  18      651.32      720.34     26.16 o 
  12  11  18      568.10      556.90     33.94 o 
   0  12  18     6918.39     7323.06     73.17 o 
   1  12  18        6.20       13.00     10.77 o 
   2  12  18        8.98       -4.61     10.66 o 
   3  12  18      626.84      572.12     18.94 o 
   4  12  18     9866.37    10123.35     62.15 o 
   5  12  18      591.38      570.20     19.03 o 
   6  12  18        2.51       -2.77     11.61 o 
   7  12  18      655.29      620.72     23.56 o 
   8  12  18     5370.84     5372.07     51.44 o 
   9  12  18       99.29       90.87     15.96 o 
  10  12  18        6.24        7.87     15.81 o 
  11  12  18      101.77      110.00     19.39 o 
   1  13  18      246.21      243.02     13.99 o 
   2  13  18     6243.96     6200.67     47.37 o 
   3  13  18      196.13      196.13     13.40 o 
   4  13  18       18.30       18.66     11.31 o 
   5  13  18      940.73      999.17     21.10 o 
   6  13  18     3444.44     3555.19     36.74 o 
   7  13  18        1.15      -14.06     14.06 o 
   8  13  18       35.99       26.01     15.18 o 
   9  13  18       28.83        0.43     16.41 o 
  10  13  18     1136.10     1213.12     32.35 o 
  11  13  18       36.37       23.75     19.97 o 
   0  14  18     1476.38     1528.67     36.43 o 
   1  14  18       13.87       10.67     12.01 o 
   2  14  18       36.83       24.74     11.53 o 
   3  14  18      104.60       94.12     12.63 o 
   4  14  18      155.94      139.72     13.53 o 
   5  14  18        2.32      -11.53     11.53 o 
   6  14  18       18.22       -5.42     13.12 o 
   7  14  18      613.15      605.64     25.06 o 
   8  14  18       11.14       11.16     16.41 o 
   9  14  18      350.40      334.75     21.50 o 
  10  14  18        2.65       15.33     17.83 o 
   1  15  18      474.58      467.91     20.26 o 
   2  15  18      990.58      960.23     31.66 o 
   3  15  18      145.18      131.07     13.88 o 
   4  15  18        5.60      -13.27     13.27 o 
   5  15  18       23.40       12.85     13.20 o 
   6  15  18     2156.60     2135.86     39.16 o 
   7  15  18      195.79      171.20     18.38 o 
   8  15  18       74.54       97.73     18.34 o 
   9  15  18       14.92       10.36     17.96 o 
   0  16  18     2550.56     2596.28     65.32 o 
   1  16  18      787.81      761.43     22.88 o 
   2  16  18      147.00      181.91     15.79 o 
   3  16  18      737.07      766.22     24.19 o 
   4  16  18     1918.32     2070.75     31.48 o 
   5  16  18       41.84       25.54     14.64 o 
   6  16  18        1.36       -2.03     14.49 o 
   7  16  18      618.57      674.27     29.04 o 
   8  16  18     1360.43     1447.76     34.78 o 
   1  17  18        0.03       -4.92     14.92 o 
   2  17  18        1.01       -9.72     15.01 o 
   3  17  18        0.04        4.39     14.34 o 
   4  17  18      418.39      374.77     18.95 o 
   5  17  18       98.27       84.79     15.74 o 
   6  17  18       36.39       37.28     15.47 o 
   7  17  18        7.55       12.74     18.79 o 
   0  18  18     1977.39     1928.34     48.08 o 
   1  18  18      443.51      426.22     25.10 o 
   2  18  18        0.23      -11.37     15.77 o 
   3  18  18      210.29      258.23     18.95 o 
   4  18  18      932.41     1034.25     29.99 o 
   5  18  18       38.78       20.68     16.79 o 
   1  19  18      187.02      149.08     18.65 o 
   2  19  18     1732.51     1767.11     34.51 o 
   3  19  18      190.63      197.46     19.53 o 
   1   1  19     4257.82     4512.24     35.75 o 
   2   1  19     9843.69    10359.09     54.58 o 
   3   1  19     3509.73     3524.22     26.62 o 
   4   1  19     1056.12      877.74     15.12 o 
   5   1  19     1877.73     1901.73     20.38 o 
   6   1  19    11427.42    11302.42     58.19 o 
   7   1  19      118.50       87.37     10.55 o 
   8   1  19      331.44      329.22     14.28 o 
   9   1  19      188.13      207.91     13.25 o 
  10   1  19     6607.20     6493.87     48.85 o 
  11   1  19       11.47        5.80     12.18 o 
  12   1  19      768.76      783.25     24.71 o 
  13   1  19      844.72      941.12     27.73 o 
  14   1  19     1975.45     2061.92     35.09 o 
   0   2  19    10546.18    10040.96     79.20 o 
   1   2  19      821.40     1071.21     17.46 o 
   2   2  19      295.74      340.36     12.79 o 
   3   2  19     1017.18      942.98     14.58 o 
   4   2  19     7333.72     7345.47     43.08 o 
   5   2  19        7.07       -7.50      7.50 o 
   6   2  19       12.51       17.27      8.37 o 
   7   2  19     2471.33     2322.98     26.42 o 
   8   2  19     2121.13     2316.72     30.61 o 
   9   2  19      347.01      319.00     14.37 o 
  10   2  19      891.53      821.36     21.10 o 
  11   2  19      115.36       67.62     12.87 o 
  12   2  19     3174.04     3306.32     45.21 o 
  13   2  19      155.00      163.71     17.88 o 
  14   2  19       84.62       92.32     17.51 o 
   1   3  19     2981.26     2623.44     21.63 o 
   2   3  19      308.23      329.09     12.47 o 
   3   3  19      296.06      374.87     12.40 o 
   4   3  19      241.04      178.69      9.70 o 
   5   3  19      319.79      301.22     15.22 o 
   6   3  19     2838.98     2768.28     25.91 o 
   7   3  19        0.06       -5.90      9.11 o 
   8   3  19     2013.96     1939.87     23.85 o 
   9   3  19      766.23      678.56     18.15 o 
  10   3  19      119.50      133.30     12.76 o 
  11   3  19      134.84      155.89     13.54 o 
  12   3  19      758.17      809.35     25.06 o 
  13   3  19       51.50       47.43     16.83 o 
  14   3  19        3.28      -17.44     17.44 o 
   0   4  19    28381.02    30224.88    193.46 o 
   1   4  19      256.31      256.37     10.42 o 
   2   4  19       39.01       22.02      7.98 o 
   3   4  19      193.69      201.06     10.38 o 
   4   4  19     5354.97     5457.31     36.16 o 
   5   4  19      395.74      336.90     13.44 o 
   6   4  19      369.98      303.52     11.99 o 
   7   4  19       10.75      -10.05     10.05 o 
   8   4  19      999.14     1132.53     19.57 o 
   9   4  19      221.99      219.86     13.54 o 
  10   4  19       31.31       30.36     11.47 o 
  11   4  19        4.65       -8.96     11.94 o 
  12   4  19     3926.75     4115.77     45.07 o 
  13   4  19        6.81       25.09     15.99 o 
  14   4  19      259.84      235.83     21.11 o 
   1   5  19       17.09       22.35      8.15 o 
   2   5  19     9719.75     9252.09     49.29 o 
   3   5  19     1169.80     1236.77     17.72 o 
   4   5  19       91.83       93.38      9.13 o 
   5   5  19       15.72        9.54      8.31 o 
   6   5  19     4971.89     4766.79     46.08 o 
   7   5  19      552.91      523.33     19.93 o 
   8   5  19      610.96      640.09     18.80 o 
   9   5  19        1.46       -7.18     11.03 o 
  10   5  19     7033.27     6963.43     73.34 o 
  11   5  19       36.94       23.24     13.95 o 
  12   5  19       24.71       21.40     16.87 o 
  13   5  19       53.29       28.38     16.07 o 
   0   6  19      111.74      120.77     13.20 o 
   1   6  19     2255.89     2121.24     21.71 o 
   2   6  19      474.49      459.57     12.98 o 
   3   6  19      491.60      448.31     14.06 o 
   4   6  19      199.37      203.86     10.50 o 
   5   6  19       41.26       58.94      9.14 o 
   6   6  19       54.14       44.36      9.71 o 
   7   6  19      482.56      390.83     16.81 o 
   8   6  19      707.56      650.91     20.68 o 
   9   6  19       82.58       57.01     13.26 o 
  10   6  19      433.66      461.55     20.16 o 
  11   6  19        9.42       22.88     14.05 o 
  12   6  19     1072.72      977.20     29.79 o 
  13   6  19      829.58      861.68     29.62 o 
   1   7  19      417.56      357.24     13.04 o 
   2   7  19       61.35       52.80      8.90 o 
   3   7  19      937.36      931.54     18.28 o 
   4   7  19       56.48       53.73      9.86 o 
   5   7  19       11.03        6.52      9.17 o 
   6   7  19     3253.29     3174.24     29.57 o 
   7   7  19      636.69      575.65     19.09 o 
   8   7  19       46.71       44.31     12.59 o 
   9   7  19       79.63       72.54     13.48 o 
  10   7  19     3552.72     3480.72     37.82 o 
  11   7  19       22.47       -3.72     13.95 o 
  12   7  19      776.68      775.28     29.01 o 
  13   7  19        7.10       19.67     18.39 o 
   0   8  19     6906.07     6587.52     58.84 o 
   1   8  19     1082.02     1054.32     18.24 o 
   2   8  19      566.81      572.01     15.87 o 
   3   8  19      401.38      380.87     13.67 o 
   4   8  19    12294.92    12059.37     68.36 o 
   5   8  19       19.53        9.13      9.47 o 
   6   8  19      536.21      473.12     16.19 o 
   7   8  19        7.04       -1.85     11.90 o 
   8   8  19     7716.27     7638.06     59.33 o 
   9   8  19      696.50      695.28     21.72 o 
  10   8  19      214.05      221.53     21.71 o 
  11   8  19      140.44      133.43     15.71 o 
  12   8  19     3258.39     3383.86     42.92 o 
   1   9  19      264.74      253.05     12.63 o 
   2   9  19     2001.35     2047.80     24.93 o 
   3   9  19      241.62      242.55     11.48 o 
   4   9  19      161.83      147.02     11.43 o 
   5   9  19     1511.68     1400.18     20.53 o 
   6   9  19       59.91       68.79     11.37 o 
   7   9  19      187.63      173.93     14.18 o 
   8   9  19       65.51       59.07     13.39 o 
   9   9  19      101.23       91.23     14.43 o 
  10   9  19      206.34      221.93     16.14 o 
  11   9  19       77.50       74.98     15.30 o 
  12   9  19       72.54       98.63     18.75 o 
   0  10  19     1107.72      928.62     27.31 o 
   1  10  19      123.16      141.17     11.93 o 
   2  10  19      969.45      946.77     19.48 o 
   3  10  19        4.46       -9.85      9.85 o 
   4  10  19     5804.57     5625.48     41.38 o 
   5  10  19       32.92       33.36     10.80 o 
   6  10  19      108.08      103.02     11.79 o 
   7  10  19       18.27       12.74     12.76 o 
   8  10  19     1170.16     1181.43     31.40 o 
   9  10  19      253.43      219.31     16.27 o 
  10  10  19      166.64      189.87     20.61 o 
  11  10  19      318.24      294.43     18.17 o 
  12  10  19      322.02      299.49     22.27 o 
   1  11  19      399.71      361.75     15.42 o 
   2  11  19     2303.90     2507.72     28.36 o 
   3  11  19      608.37      649.96     18.82 o 
   4  11  19       19.56        3.45     10.80 o 
   5  11  19      358.76      311.12     15.11 o 
   6  11  19     6977.96     7098.94     62.48 o 
   7  11  19      677.21      655.26     33.38 o 
   8  11  19      967.93      948.52     24.22 o 
   9  11  19     1540.93     1546.72     28.22 o 
  10  11  19      826.52      872.78     24.55 o 
  11  11  19        1.72       -2.28     15.69 o 
   0  12  19      342.78      284.16     23.32 o 
   1  12  19        3.43       -9.53     10.66 o 
   2  12  19       80.91       68.72     12.12 o 
   3  12  19      107.03      110.91     12.47 o 
   4  12  19      672.73      673.64     19.36 o 
   5  12  19       99.33      131.74     13.12 o 
   6  12  19       70.41       54.28     13.67 o 
   7  12  19      202.96      226.07     17.17 o 
   8  12  19      393.51      337.18     23.72 o 
   9  12  19      188.81      209.97     17.49 o 
  10  12  19        0.00      -15.05     15.05 o 
  11  12  19       13.34       -4.56     18.10 o 
   1  13  19      408.34      385.25     18.83 o 
   2  13  19     1491.14     1580.82     25.36 o 
   3  13  19      475.99      394.82     16.83 o 
   4  13  19      501.83      413.44     16.79 o 
   5  13  19       16.11       -5.92     12.37 o 
   6  13  19     1462.34     1430.36     26.89 o 
   7  13  19      359.41      328.32     19.07 o 
   8  13  19      528.30      573.45     23.41 o 
   9  13  19      401.60      434.12     34.83 o 
  10  13  19      494.33      479.03     24.58 o 
   0  14  19     6437.73     6405.53    110.75 o 
   1  14  19      231.35      238.27     14.80 o 
   2  14  19      238.23      245.81     15.01 o 
   3  14  19      409.93      354.92     16.73 o 
   4  14  19     4610.98     4721.81     41.96 o 
   5  14  19       72.86       67.49     13.62 o 
   6  14  19      167.67      160.81     15.63 o 
   7  14  19      110.61       98.10     17.62 o 
   8  14  19     2103.96     2061.27     37.66 o 
   9  14  19      278.23      306.68     21.38 o 
   1  15  19      896.14      868.23     22.10 o 
   2  15  19     1407.65     1396.21     25.63 o 
   3  15  19      135.37      126.65     14.09 o 
   4  15  19        6.79        1.87     13.90 o 
   5  15  19      224.78      244.70     16.95 o 
   6  15  19      288.29      323.57     19.09 o 
   7  15  19      296.88      305.65     20.52 o 
   8  15  19      111.92       91.90     18.63 o 
   0  16  19      744.05      679.24     38.09 o 
   1  16  19       11.40       -7.53     12.63 o 
   2  16  19        6.73        0.04     14.11 o 
   3  16  19       45.02       32.36     13.96 o 
   4  16  19     1013.30     1064.89     24.57 o 
   5  16  19       69.53       42.20     14.46 o 
   6  16  19       74.53       48.02     16.87 o 
   7  16  19       74.62       80.09     17.83 o 
   1  17  19       26.29       15.98     15.84 o 
   2  17  19     3683.52     3841.01     45.14 o 
   3  17  19      185.43      164.74     16.92 o 
   4  17  19      213.68      217.45     17.76 o 
   5  17  19        2.52      -11.08     15.06 o 
   6  17  19     2117.54     2158.26     39.64 o 
   0  18  19      491.84      615.42     36.82 o 
   1  18  19       50.99       37.80     16.65 o 
   2  18  19      136.02      149.87     18.27 o 
   3  18  19      182.55      173.55     18.62 o 
   4  18  19      625.41      604.16     26.56 o 
   1  19  19        9.97       21.45     17.30 o 
   0   0  20    10307.35     8457.07    127.08 o 
   1   0  20    10447.65    10883.77     81.35 o 
   2   0  20      643.08      847.78     21.32 o 
   3   0  20    10143.62     9571.36     75.00 o 
   4   0  20     7343.98     6682.02     68.35 o 
   5   0  20     2832.30     2804.88     40.68 o 
   6   0  20      465.52      575.30     21.44 o 
   7   0  20     4304.12     4223.49     49.63 o 
   8   0  20     5653.67     5736.23     84.57 o 
   9   0  20     1233.64     1156.83     42.97 o 
  10   0  20      445.92      413.25     36.28 o 
  11   0  20      311.60      286.12     22.71 o 
  12   0  20     1673.66     1832.60     45.43 o 
  13   0  20     1524.36     1657.94     46.14 o 
   1   1  20      667.78      636.20     15.47 o 
   2   1  20     4510.13     5495.36     36.55 o 
   3   1  20       58.55       75.16      8.22 o 
   4   1  20       20.06       32.99      8.16 o 
   5   1  20     4415.29     4504.59     38.07 o 
   6   1  20     5344.59     5744.94     40.43 o 
   7   1  20       44.53       30.19     11.05 o 
   8   1  20      103.77      121.46     12.56 o 
   9   1  20     1105.61     1101.60     21.90 o 
  10   1  20     1730.13     1665.53     26.26 o 
  11   1  20       48.56       26.88     12.99 o 
  12   1  20        2.64       -3.69     14.62 o 
  13   1  20      381.05      369.90     20.65 o 
   0   2  20     7759.37     8535.52     67.76 o 
   1   2  20     3875.01     3741.85     29.96 o 
   2   2  20       40.97       57.92      8.49 o 
   3   2  20       26.17       35.72      8.46 o 
   4   2  20        8.07        4.92      8.48 o 
   5   2  20     1399.08     1219.94     17.32 o 
   6   2  20      249.10      290.04     11.39 o 
   7   2  20      224.58      172.44     11.36 o 
   8   2  20     1111.97     1055.41     20.98 o 
   9   2  20      130.40      126.97     13.31 o 
  10   2  20        2.74        6.71     12.06 o 
  11   2  20      317.57      300.59     15.88 o 
  12   2  20     1352.42     1341.39     28.88 o 
  13   2  20       30.56       32.92     16.79 o 
   1   3  20      984.05     1021.23     22.87 o 
   2   3  20     2579.84     2128.76     24.49 o 
   3   3  20       68.38       59.84      8.60 o 
   4   3  20      103.27       93.38      9.10 o 
   5   3  20     1241.58     1132.90     17.65 o 
   6   3  20      419.25      373.73     13.14 o 
   7   3  20     1657.31     1816.43     24.49 o 
   8   3  20      294.04      286.65     13.03 o 
   9   3  20      257.27      230.86     13.93 o 
  10   3  20     2043.43     2092.61     30.04 o 
  11   3  20      800.82      825.50     25.32 o 
  12   3  20        6.92       -5.58     15.90 o 
  13   3  20      424.48      432.21     24.24 o 
   0   4  20       36.96       46.37     23.11 o 
   1   4  20      719.52      648.03     14.83 o 
   2   4  20      609.20      590.54     14.59 o 
   3   4  20       63.11       43.98      8.76 o 
   4   4  20       18.57       18.92      8.65 o 
   5   4  20      118.74       64.02      9.17 o 
   6   4  20      334.27      336.82     12.31 o 
   7   4  20       20.17       15.28     10.96 o 
   8   4  20     2151.86     2073.88     26.40 o 
   9   4  20      437.94      433.92     23.14 o 
  10   4  20      129.01      127.62     13.75 o 
  11   4  20       11.35       -0.71     13.90 o 
  12   4  20      158.33      151.55     20.22 o 
  13   4  20      300.65      307.53     21.85 o 
   1   5  20      936.52      814.83     17.27 o 
   2   5  20     1947.72     2094.07     23.05 o 
   3   5  20      116.00      170.61     10.12 o 
   4   5  20        6.99       11.83      8.71 o 
   5   5  20     4502.23     4296.73     32.58 o 
   6   5  20        4.20       12.46      9.22 o 
   7   5  20      392.50      335.26     14.58 o 
   8   5  20      179.45      130.70     12.80 o 
   9   5  20      251.22      264.20     15.03 o 
  10   5  20       96.34       97.84     13.88 o 
  11   5  20     1367.26     1286.92     27.15 o 
  12   5  20      179.48      168.39     19.39 o 
  13   5  20       61.04       64.83     20.69 o 
   0   6  20    11327.10    11695.25     88.74 o 
   1   6  20     3620.09     3751.26     34.93 o 
   2   6  20     1059.42     1075.58     18.53 o 
   3   6  20      299.54      271.44     11.83 o 
   4   6  20     4525.11     4577.35     33.61 o 
   5   6  20     1789.10     1714.23     21.16 o 
   6   6  20      382.97      362.95     16.24 o 
   7   6  20      366.45      389.83     16.57 o 
   8   6  20     2991.37     3002.65     34.48 o 
   9   6  20      785.84      764.40     30.74 o 
  10   6  20       60.83       63.73     14.49 o 
  11   6  20     1496.81     1491.03     28.50 o 
  12   6  20     3619.00     3585.11     47.09 o 
  13   6  20     1321.57     1274.46     33.53 o 
   1   7  20       13.02       -8.52      8.52 o 
   2   7  20    11051.13    11512.13     62.40 o 
   3   7  20     4812.16     4786.83     36.30 o 
   4   7  20      147.71       98.30     10.61 o 
   5   7  20      162.18      240.95     14.09 o 
   6   7  20     8484.51     8605.99     57.60 o 
   7   7  20     3002.10     2892.04     33.85 o 
   8   7  20      125.25       52.79     13.36 o 
   9   7  20     1358.75     1429.60     26.86 o 
  10   7  20     2631.69     2612.62     34.19 o 
  11   7  20     1548.77     1568.21     29.47 o 
  12   7  20      432.48      490.14     23.32 o 
   0   8  20      707.40      881.31     38.50 o 
   1   8  20     1157.53      996.51     18.75 o 
   2   8  20        0.15       -4.03      9.33 o 
   3   8  20      618.24      602.88     18.07 o 
   4   8  20     1138.24     1135.63     19.90 o 
   5   8  20      801.66      716.71     17.89 o 
   6   8  20       19.88       12.83     11.52 o 
   7   8  20       99.63      113.40     13.77 o 
   8   8  20      605.45      590.00     21.22 o 
   9   8  20      297.69      291.08     16.95 o 
  10   8  20      111.90      103.92     15.27 o 
  11   8  20       91.64      113.71     15.93 o 
  12   8  20       16.87       -0.66     17.96 o 
   1   9  20      834.18      977.82     19.25 o 
   2   9  20     1179.78     1184.51     21.09 o 
   3   9  20      840.90      940.80     19.52 o 
   4   9  20      273.51      331.58     16.33 o 
   5   9  20     2121.03     2129.07     25.79 o 
   6   9  20     5326.07     5280.13     43.10 o 
   7   9  20     1837.36     1897.10     28.52 o 
   8   9  20       45.95       38.22     13.77 o 
   9   9  20     2903.04     2797.71     34.88 o 
  10   9  20     1031.00     1012.45     25.71 o 
  11   9  20      151.90      117.55     16.66 o 
  12   9  20        3.10      -18.36     19.07 o 
   0  10  20      414.52      415.57     23.01 o 
   1  10  20      842.09      748.97     18.35 o 
   2  10  20        1.28       -6.30     10.66 o 
   3  10  20     2754.87     2558.14     29.15 o 
   4  10  20       64.49       41.18     13.53 o 
   5  10  20       93.62       94.32     12.31 o 
   6  10  20      167.40      150.90     13.20 o 
   7  10  20     2406.83     2467.93     32.15 o 
   8  10  20     1367.92     1364.01     26.38 o 
   9  10  20      212.17      179.97     16.52 o 
  10  10  20      103.48       85.96     15.65 o 
  11  10  20      342.27      296.32     18.68 o 
   1  11  20      368.48      290.33     14.02 o 
   2  11  20        1.24        2.14     10.89 o 
   3  11  20       11.14       21.33     11.54 o 
   4  11  20       35.27       36.84     12.59 o 
   5  11  20      251.06      235.06     14.41 o 
   6  11  20      835.80      867.79     28.51 o 
   7  11  20      348.51      344.99     18.87 o 
   8  11  20      375.02      402.42     20.28 o 
   9  11  20       34.68       35.42     15.15 o 
  10  11  20      116.21       88.95     16.37 o 
  11  11  20       10.98       13.04     16.73 o 
   0  12  20      232.36      180.89     28.28 o 
   1  12  20     1233.10     1298.93     35.90 o 
   2  12  20      640.24      684.92     19.24 o 
   3  12  20      120.12      141.54     13.37 o 
   4  12  20     4391.48     4283.83     41.61 o 
   5  12  20     1003.80     1007.68     32.74 o 
   6  12  20      567.31      567.83     21.46 o 
   7  12  20      148.79      165.04     16.62 o 
   8  12  20      693.40      673.07     24.39 o 
   9  12  20     1263.58     1389.60     30.93 o 
  10  12  20      509.29      515.61     27.85 o 
   1  13  20     1383.79     1451.87     24.99 o 
   2  13  20     1450.14     1549.17     25.48 o 
   3  13  20     2111.26     1983.83     28.39 o 
   4  13  20      112.10      145.89     14.06 o 
   5  13  20      444.45      403.03     18.74 o 
   6  13  20      599.76      618.55     21.77 o 
   7  13  20     1235.68     1314.02     29.09 o 
   8  13  20      277.13      241.18     18.40 o 
   9  13  20      516.93      612.66     25.79 o 
   0  14  20      171.83      144.15     22.42 o 
   1  14  20       11.84       18.73     12.80 o 
   2  14  20      173.21      153.75     13.88 o 
   3  14  20        0.83       13.13     12.31 o 
   4  14  20        3.63        2.02     12.94 o 
   5  14  20       11.93        9.29     13.95 o 
   6  14  20        8.20      -15.09     15.09 o 
   7  14  20        1.52      -10.00     14.98 o 
   8  14  20       34.68       28.04     17.62 o 
   9  14  20      113.67       68.81     18.79 o 
   1  15  20      790.31      771.12     21.23 o 
   2  15  20     1098.66     1073.99     24.48 o 
   3  15  20      311.90      312.26     16.47 o 
   4  15  20       19.16       22.46     13.37 o 
   5  15  20      614.45      607.66     26.65 o 
   6  15  20     1368.91     1435.86     35.36 o 
   7  15  20      402.36      468.95     25.65 o 
   8  15  20       12.28       24.12     18.39 o 
   0  16  20     1175.33     1181.76     35.67 o 
   1  16  20      837.17      829.41     24.89 o 
   2  16  20       51.88       55.61     14.46 o 
   3  16  20      448.73      448.40     20.56 o 
   4  16  20     1170.87     1142.57     29.45 o 
   5  16  20      790.46      898.74     27.90 o 
   6  16  20        1.16       -8.27     20.49 o 
   1  17  20        7.96       26.25     16.47 o 
   2  17  20        4.36       13.93     15.14 o 
   3  17  20       25.83       30.64     15.19 o 
   4  17  20       36.63       33.29     16.08 o 
   5  17  20      144.15      139.06     17.47 o 
   0  18  20     2209.72     2357.81     54.54 o 
   1  18  20       23.23        6.28     16.42 o 
   2  18  20        5.75       -2.20     16.51 o 
   3  18  20       52.27       54.76     17.69 o 
   1   1  21     9087.63     9143.31     72.44 o 
   2   1  21      443.07      482.36     15.78 o 
   3   1  21     5234.41     5244.94     39.18 o 
   4   1  21      811.29      765.15     16.39 o 
   5   1  21     3130.65     3156.85     29.77 o 
   6   1  21      151.78      159.32     10.85 o 
   7   1  21     3391.19     3603.41     33.83 o 
   8   1  21      217.94      190.07     13.21 o 
   9   1  21     1581.88     1601.46     25.08 o 
  10   1  21      881.23      896.74     22.33 o 
  11   1  21     2571.74     2552.09     32.25 o 
  12   1  21       28.00      -15.40     15.40 o 
  13   1  21      761.17      873.95     27.44 o 
   0   2  21     5184.17     5213.03     55.43 o 
   1   2  21       42.65       77.78      9.38 o 
   2   2  21     1404.37     1489.62     19.84 o 
   3   2  21     1831.91     1790.14     21.85 o 
   4   2  21      161.81      134.26     12.14 o 
   5   2  21     2221.19     2303.91     24.93 o 
   6   2  21        0.02        2.06     10.58 o 
   7   2  21     2784.41     2712.00     36.73 o 
   8   2  21        5.43        4.87     10.99 o 
   9   2  21     1929.08     1856.60     26.48 o 
  10   2  21       19.71        8.73     12.78 o 
  11   2  21     2253.75     2247.03     30.85 o 
  12   2  21      242.25      238.36     18.12 o 
  13   2  21     1502.42     1510.35     32.39 o 
   1   3  21     6983.84     7104.47     45.42 o 
   2   3  21     1984.10     1815.60     21.91 o 
   3   3  21       79.36       66.44      9.27 o 
   4   3  21      557.88      509.93     14.91 o 
   5   3  21     2359.98     2295.15     27.90 o 
   6   3  21        0.04       -3.99      9.86 o 
   7   3  21     1489.63     1384.53     22.87 o 
   8   3  21     2203.33     2076.28     31.12 o 
   9   3  21      196.22      163.56     14.18 o 
  10   3  21        6.37        9.60     13.56 o 
  11   3  21        1.66       -9.41     13.99 o 
  12   3  21      230.23      237.67     21.15 o 
  13   3  21      108.33       88.77     18.83 o 
   0   4  21     3749.05     3775.55     41.37 o 
   1   4  21     4919.41     4962.76     40.73 o 
   2   4  21      127.57      114.43     10.36 o 
   3   4  21     6139.09     6288.34     40.51 o 
   4   4  21     2553.61     2522.89     24.60 o 
   5   4  21      402.05      381.02     14.35 o 
   6   4  21      520.10      455.16     16.40 o 
   7   4  21     1027.91      972.50     20.84 o 
   8   4  21      498.62      493.09     18.47 o 
   9   4  21       16.99        4.66     12.34 o 
  10   4  21      660.30      575.09     27.46 o 
  11   4  21     2122.87     2173.57     37.00 o 
  12   4  21      504.34      592.50     29.75 o 
  13   4  21      414.85      498.24     27.37 o 
   1   5  21     6256.39     6002.46     41.37 o 
   2   5  21      246.96      212.87     11.30 o 
   3   5  21     6033.04     5658.17     40.42 o 
   4   5  21     2420.83     2414.55     24.43 o 
   5   5  21      932.33      969.15     18.19 o 
   6   5  21      309.45      280.07     13.05 o 
   7   5  21     1751.29     1809.18     28.21 o 
   8   5  21        0.29      -12.25     12.25 o 
   9   5  21     1544.88     1628.24     27.37 o 
  10   5  21      745.34      793.53     23.65 o 
  11   5  21      906.04     1071.40     30.90 o 
  12   5  21        2.65       14.09     19.42 o 
   0   6  21      126.76      125.03     14.71 o 
   1   6  21      925.21      942.01     22.84 o 
   2   6  21       56.19       50.52      9.92 o 
   3   6  21     2596.89     2479.88     25.98 o 
   4   6  21      304.03      273.05     11.85 o 
   5   6  21      120.62      165.07     10.97 o 
   6   6  21      201.71      182.71     12.88 o 
   7   6  21      192.10      159.80     14.23 o 
   8   6  21       85.48       31.35     13.01 o 
   9   6  21        6.94       -1.91     13.23 o 
  10   6  21        0.10       -0.90     13.92 o 
  11   6  21      365.04      369.12     18.89 o 
  12   6  21       53.74       49.48     17.39 o 
   1   7  21      423.22      405.85     14.27 o 
   2   7  21      544.81      549.49     16.17 o 
   3   7  21     1511.33     1436.19     22.53 o 
   4   7  21      524.23      455.36     16.34 o 
   5   7  21      837.72      868.29     18.66 o 
   6   7  21       38.04       46.97     11.34 o 
   7   7  21     2376.39     2350.46     30.51 o 
   8   7  21        9.41       -6.29     13.01 o 
   9   7  21      712.08      701.37     22.05 o 
  10   7  21      601.84      617.60     23.00 o 
  11   7  21     3004.46     3049.63     38.35 o 
  12   7  21      443.69      402.99     23.60 o 
   0   8  21     2047.40     2034.17     48.75 o 
   1   8  21     1315.35     1238.34     20.23 o 
   2   8  21      311.98      288.62     13.62 o 
   3   8  21     6916.19     6652.20     48.16 o 
   4   8  21      325.47      316.13     14.48 o 
   5   8  21     3568.56     3594.57     32.64 o 
   6   8  21        0.20       -8.60     10.86 o 
   7   8  21     2639.14     2585.45     32.69 o 
   8   8  21      116.89       97.18     14.08 o 
   9   8  21     2801.24     2778.41     35.41 o 
  10   8  21       68.80       34.44     14.61 o 
  11   8  21     1875.57     2106.30     38.76 o 
   1   9  21       70.88       67.75     11.15 o 
   2   9  21      344.25      339.92     15.77 o 
   3   9  21        2.61       -2.91     11.54 o 
   4   9  21      645.36      673.19     19.26 o 
   5   9  21       33.33       33.39     11.19 o 
   6   9  21       93.04       83.20     12.86 o 
   7   9  21       25.43       51.57     13.71 o 
   8   9  21      283.20      260.88     16.38 o 
   9   9  21      353.71      367.58     21.02 o 
  10   9  21      419.22      468.48     23.62 o 
  11   9  21      217.06      224.18     17.70 o 
   0  10  21        8.43       20.17     15.90 o 
   1  10  21        9.82       -1.62     10.73 o 
   2  10  21        0.05      -10.73     10.73 o 
   3  10  21        9.09       -1.76     11.54 o 
   4  10  21     1624.88     1760.99     27.42 o 
   5  10  21      745.52      800.57     27.16 o 
   6  10  21      175.96      164.26     14.61 o 
   7  10  21       82.78       76.18     14.19 o 
   8  10  21      870.54      856.52     23.68 o 
   9  10  21      185.14      192.04     16.52 o 
  10  10  21      146.79      130.62     16.45 o 
  11  10  21       40.28       24.73     16.52 o 
   1  11  21      576.25      556.76     18.65 o 
   2  11  21      897.23      850.55     20.18 o 
   3  11  21     6131.24     5959.26     56.07 o 
   4  11  21        0.92      -12.63     12.63 o 
   5  11  21     1301.47     1348.23     26.30 o 
   6  11  21     1294.15     1256.24     25.82 o 
   7  11  21     2285.14     2379.86     35.29 o 
   8  11  21       17.98       10.32     15.62 o 
   9  11  21     1182.33     1313.39     30.01 o 
  10  11  21      597.87      625.56     30.06 o 
   0  12  21     3296.57     3217.33     48.11 o 
   1  12  21       36.27       23.18     12.04 o 
   2  12  21       62.80       17.95     11.78 o 
   3  12  21      747.56      731.58     22.44 o 
   4  12  21      837.11      823.12     22.83 o 
   5  12  21     1035.19     1067.87     24.85 o 
   6  12  21       32.34       27.84     14.88 o 
   7  12  21     1002.17      965.70     27.27 o 
   8  12  21      147.44      136.76     17.10 o 
   9  12  21      122.80      154.99     18.06 o 
   1  13  21     1157.27     1122.85     23.42 o 
   2  13  21      156.76      119.64     13.43 o 
   3  13  21      654.37      668.99     20.56 o 
   4  13  21        0.80        5.51     13.27 o 
   5  13  21     1321.64     1372.44     25.84 o 
   6  13  21     1030.57      958.00     29.20 o 
   7  13  21      299.39      279.51     18.89 o 
   8  13  21       41.82       11.45     16.65 o 
   9  13  21      897.27      901.14     28.86 o 
   0  14  21      230.07      151.79     21.08 o 
   1  14  21     3082.62     3049.61     39.59 o 
   2  14  21      347.45      348.30     17.30 o 
   3  14  21     5670.04     5702.06     47.71 o 
   4  14  21      683.41      719.08     23.61 o 
   5  14  21     2391.48     2381.27     33.92 o 
   6  14  21       69.28       64.33     18.06 o 
   7  14  21     2944.32     2922.85     43.39 o 
   8  14  21       18.60       18.01     18.01 o 
   1  15  21     1266.84     1243.62     25.50 o 
   2  15  21      193.79      156.91     14.42 o 
   3  15  21      487.45      444.14     19.55 o 
   4  15  21       18.42        5.06     14.43 o 
   5  15  21       19.72       21.07     16.04 o 
   6  15  21       47.15       98.72     20.47 o 
   7  15  21       13.56       19.68     19.90 o 
   0  16  21       18.21      -19.09     19.09 o 
   1  16  21      154.33      131.68     14.73 o 
   2  16  21      116.19      113.47     15.98 o 
   3  16  21       73.42       79.21     16.19 o 
   4  16  21      326.27      418.04     24.45 o 
   5  16  21     1274.87     1361.98     31.01 o 
   1  17  21      345.91      332.08     20.52 o 
   2  17  21      198.60      202.84     17.52 o 
   3  17  21      272.01      271.07     19.65 o 
   4  17  21      123.45       93.11     16.98 o 
   0   0  22     1442.98     1654.99     89.15 o 
   1   0  22     4837.62     4936.83     65.13 o 
   2   0  22     1704.10     1575.51     34.56 o 
   3   0  22     6196.29     5847.56     61.06 o 
   4   0  22       31.15       21.91     14.82 o 
   5   0  22     2422.49     2471.36     34.91 o 
   6   0  22      486.93      411.24     22.71 o 
   7   0  22     5200.56     4906.32     70.10 o 
   8   0  22      495.45      518.88     26.91 o 
   9   0  22     6058.74     5947.97     88.92 o 
  10   0  22       23.77       21.69     18.40 o 
  11   0  22      917.59      979.13     36.72 o 
  12   0  22      920.11     1012.26     40.66 o 
   1   1  22     1682.71     1746.99     45.39 o 
   2   1  22      436.79      384.61     15.74 o 
   3   1  22       16.85        6.81      8.85 o 
   4   1  22      771.13      788.08     17.50 o 
   5   1  22     3018.31     3182.69     40.10 o 
   6   1  22       87.03      106.14     12.75 o 
   7   1  22       15.73       16.43     12.28 o 
   8   1  22      224.18      208.79     13.36 o 
   9   1  22      655.27      714.08     20.05 o 
  10   1  22       15.87        8.58     12.91 o 
  11   1  22      683.55      737.64     22.50 o 
  12   1  22        0.10      -15.77     15.77 o 
   0   2  22      132.25      148.52     15.59 o 
   1   2  22     5979.28     6394.08     47.89 o 
   2   2  22       90.84       74.32     10.69 o 
   3   2  22      127.27      163.27     10.85 o 
   4   2  22        3.25       -9.50      9.50 o 
   5   2  22     2114.06     2171.25     26.12 o 
   6   2  22       29.31        4.54     11.84 o 
   7   2  22      101.70      128.77     13.44 o 
   8   2  22      312.12      290.64     20.32 o 
   9   2  22     1784.35     1650.56     28.36 o 
  10   2  22      363.55      346.56     18.08 o 
  11   2  22      366.45      331.20     18.23 o 
  12   2  22      255.31      260.94     20.91 o 
   1   3  22    11962.10    11899.02     67.07 o 
   2   3  22      927.25      887.05     17.67 o 
   3   3  22     2609.45     2503.17     28.78 o 
   4   3  22        2.82       -9.17      9.17 o 
   5   3  22     2741.58     2792.48     29.69 o 
   6   3  22      860.80      832.37     21.16 o 
   7   3  22     2727.90     2888.44     33.23 o 
   8   3  22       22.72       37.26     13.55 o 
   9   3  22     2313.75     2300.05     53.99 o 
  10   3  22       67.91       55.06     13.97 o 
  11   3  22     1688.06     1823.87     30.85 o 
  12   3  22       25.16       26.07     19.86 o 
   0   4  22       19.60       18.64     14.27 o 
   1   4  22     1684.45     1804.30     22.30 o 
   2   4  22      148.11      168.00     11.14 o 
   3   4  22      883.76      981.73     19.02 o 
   4   4  22        3.00       -9.24      9.24 o 
   5   4  22     1340.29     1377.16     20.27 o 
   6   4  22      123.56       98.15     12.13 o 
   7   4  22       11.98        5.62     11.95 o 
   8   4  22      824.73      795.45     22.33 o 
   9   4  22     2025.31     1960.16     29.75 o 
  10   4  22       48.50       33.43     15.22 o 
  11   4  22      427.46      472.15     21.49 o 
  12   4  22       24.69       28.85     20.15 o 
   1   5  22       23.71       31.31      9.89 o 
   2   5  22      593.41      610.88     18.06 o 
   3   5  22       40.07       44.08     10.33 o 
   4   5  22       75.42       68.11      9.94 o 
   5   5  22      632.01      574.73     16.45 o 
   6   5  22      601.78      605.00     18.88 o 
   7   5  22      766.11      669.63     19.97 o 
   8   5  22      332.50      264.50     15.90 o 
   9   5  22      331.63      356.88     17.94 o 
  10   5  22       51.27       45.15     15.69 o 
  11   5  22      251.84      264.13     18.99 o 
  12   5  22       10.75        5.09     18.43 o 
   0   6  22       95.05       99.32     14.24 o 
   1   6  22     5849.60     5784.51     47.77 o 
   2   6  22        3.16       -9.81      9.81 o 
   3   6  22      217.45      175.27     11.88 o 
   4   6  22       74.67       84.49     11.00 o 
   5   6  22     2609.11     2608.32     27.83 o 
   6   6  22       30.16       23.12     12.55 o 
   7   6  22     1700.19     1738.32     26.01 o 
   8   6  22       12.11       -4.89     13.12 o 
   9   6  22     2261.14     2296.11     35.31 o 
  10   6  22      126.32      116.91     15.61 o 
  11   6  22     2573.27     2643.25     42.78 o 
  12   6  22      116.39       56.41     21.15 o 
   1   7  22      580.27      658.20     17.56 o 
   2   7  22     3716.76     3620.42     33.88 o 
   3   7  22     1224.27     1188.14     21.29 o 
   4   7  22      578.81      567.29     18.18 o 
   5   7  22     3755.71     3976.72     39.63 o 
   6   7  22      479.00      450.91     19.42 o 
   7   7  22     3354.00     3341.85     35.93 o 
   8   7  22       25.02       15.34     13.48 o 
   9   7  22     1473.92     1533.19     28.54 o 
  10   7  22       97.55       81.80     15.67 o 
  11   7  22      286.72      288.05     18.64 o 
   0   8  22     1330.77     1381.89     39.38 o 
   1   8  22      338.35      321.58     16.03 o 
   2   8  22        0.31      -10.46     10.46 o 
   3   8  22      142.66      137.75     12.70 o 
   4   8  22       71.54       81.34     12.59 o 
   5   8  22      888.30      838.11     20.64 o 
   6   8  22       30.96       -2.55     11.86 o 
   7   8  22        8.71      -12.42     12.42 o 
   8   8  22       79.26       44.34     15.32 o 
   9   8  22       23.02        2.46     14.43 o 
  10   8  22      131.50      146.12     16.63 o 
  11   8  22      402.69      347.43     19.58 o 
   1   9  22      587.64      657.25     19.23 o 
   2   9  22      620.95      611.26     20.43 o 
   3   9  22     2499.58     2595.91     33.51 o 
   4   9  22        9.53      -12.21     12.21 o 
   5   9  22     6447.53     6586.46     52.03 o 
   6   9  22      108.01      104.50     14.23 o 
   7   9  22     4135.02     4223.26     45.57 o 
   8   9  22      243.07      220.71     16.15 o 
   9   9  22     2217.07     2173.16     32.58 o 
  10   9  22       64.84       73.07     17.71 o 
   0  10  22      117.36      104.07     17.45 o 
   1  10  22     1675.00     1709.79     25.67 o 
   2  10  22       24.06        8.65     12.05 o 
   3  10  22      309.41      282.21     15.53 o 
   4  10  22        4.06      -12.16     12.16 o 
   5  10  22      817.09      809.68     22.82 o 
   6  10  22       70.44       71.76     15.22 o 
   7  10  22     1899.04     1957.15     34.09 o 
   8  10  22      203.86      167.04     16.31 o 
   9  10  22      422.44      452.30     20.64 o 
  10  10  22       16.09       16.20     15.59 o 
   1  11  22      252.39      253.39     14.56 o 
   2  11  22        0.25      -11.12     12.09 o 
   3  11  22       77.96      104.64     13.84 o 
   4  11  22       85.38       84.26     14.08 o 
   5  11  22      224.17      248.67     16.37 o 
   6  11  22       29.40       -5.54     15.92 o 
   7  11  22       83.91       50.32     15.62 o 
   8  11  22       10.15        1.39     15.15 o 
   9  11  22      333.57      339.42     20.50 o 
   0  12  22       44.72       20.38     17.90 o 
   1  12  22      807.48      794.58     21.45 o 
   2  12  22        8.71        5.30     12.56 o 
   3  12  22     1094.28     1137.23     24.82 o 
   4  12  22        8.52      -11.79     13.55 o 
   5  12  22     1846.41     1887.99     30.77 o 
   6  12  22        4.12       32.14     16.77 o 
   7  12  22      558.82      576.23     31.82 o 
   8  12  22       21.85      -15.81     15.81 o 
   9  12  22      399.95      384.77     21.30 o 
   1  13  22      613.60      563.43     20.26 o 
   2  13  22        2.64       -9.57     12.63 o 
   3  13  22     2489.06     2474.73     33.65 o 
   4  13  22        0.01      -13.93     13.93 o 
   5  13  22      630.87      646.76     23.81 o 
   6  13  22       44.85       37.15     17.57 o 
   7  13  22      301.18      308.11     21.76 o 
   8  13  22      210.62      202.33     19.69 o 
   0  14  22      600.97      648.74     30.87 o 
   1  14  22       93.02       58.59     14.13 o 
   2  14  22       93.12       92.68     14.56 o 
   3  14  22      478.20      549.85     22.67 o 
   4  14  22        6.90       27.97     14.29 o 
   5  14  22       68.53       65.25     15.32 o 
   6  14  22      229.34      251.35     21.06 o 
   7  14  22      257.35      233.71     20.77 o 
   1  15  22     1039.38     1049.12     24.56 o 
   2  15  22      103.50       93.36     14.91 o 
   3  15  22      573.21      636.53     24.12 o 
   4  15  22       17.60      -14.69     14.69 o 
   5  15  22      435.31      343.60     19.21 o 
   6  15  22        5.84        2.22     20.01 o 
   0  16  22      965.00      965.52     32.51 o 
   1  16  22      946.00      957.74     25.10 o 
   2  16  22        2.27      -10.01     14.20 o 
   3  16  22      942.17      911.35     26.32 o 
   4  16  22      779.28      834.54     27.77 o 
   1  17  22       33.16        7.98     16.98 o 
   1   1  23     7466.71     7666.38     59.79 o 
   2   1  23       30.27       12.29     12.29 o 
   3   1  23      367.70      331.84     15.32 o 
   4   1  23       87.41      105.32     11.25 o 
   5   1  23     3249.22     3394.69     31.30 o 
   6   1  23      615.18      550.90     19.69 o 
   7   1  23      895.33      929.71     27.09 o 
   8   1  23      238.13      222.54     15.66 o 
   9   1  23      587.66      605.40     21.10 o 
  10   1  23     1481.95     1416.44     26.84 o 
  11   1  23     1133.25     1187.85     27.68 o 
  12   1  23      374.10      338.11     22.07 o 
   0   2  23     4587.16     4313.90     68.47 o 
   1   2  23     1484.47     1589.71     28.48 o 
   2   2  23       37.32       19.56     11.18 o 
   3   2  23     1223.53     1202.70     22.47 o 
   4   2  23      829.19      781.33     19.19 o 
   5   2  23     1212.99     1204.83     21.84 o 
   6   2  23       11.94      -11.37     11.37 o 
   7   2  23      591.49      653.30     21.54 o 
   8   2  23      416.87      438.55     19.93 o 
   9   2  23     2941.01     2991.79     37.14 o 
  10   2  23      725.41      753.05     33.14 o 
  11   2  23     3355.55     3600.09     48.27 o 
  12   2  23     1474.45     1428.45     34.50 o 
   1   3  23       40.99       82.15     12.16 o 
   2   3  23     3199.75     3369.47     32.09 o 
   3   3  23      167.42      101.21     11.57 o 
   4   3  23        0.15       -9.98      9.98 o 
   5   3  23      273.73      258.28     16.74 o 
   6   3  23       64.21       48.01     12.16 o 
   7   3  23      958.83      897.44     24.15 o 
   8   3  23        2.06      -13.27     13.27 o 
   9   3  23       99.59      112.70     15.15 o 
  10   3  23       80.04       51.74     15.66 o 
  11   3  23       80.13       74.98     16.35 o 
  12   3  23       64.65       84.18     21.15 o 
   0   4  23     1591.82     1765.60     34.62 o 
   1   4  23     1293.82     1246.53     21.63 o 
   2   4  23      196.73      197.27     11.99 o 
   3   4  23       24.02       12.83     10.27 o 
   4   4  23     2660.75     2703.00     27.86 o 
   5   4  23     1142.01     1057.52     22.35 o 
   6   4  23     1067.04     1029.05     24.27 o 
   7   4  23      453.41      436.91     19.24 o 
   8   4  23      375.24      355.95     16.56 o 
   9   4  23       61.02       30.31     14.90 o 
  10   4  23        0.09        0.10     15.10 o 
  11   4  23      628.25      517.97     28.14 o 
   1   5  23     2272.26     2212.23     25.52 o 
   2   5  23     3622.27     3674.17     32.23 o 
   3   5  23     6113.46     6207.96     58.26 o 
   4   5  23      468.96      433.30     17.36 o 
   5   5  23     1015.69     1050.12     19.47 o 
   6   5  23     4409.31     4513.09     39.61 o 
   7   5  23     2334.48     2289.19     43.02 o 
   8   5  23      289.42      319.92     17.17 o 
   9   5  23      560.52      546.92     23.14 o 
  10   5  23     2391.40     2451.34     38.87 o 
  11   5  23      356.25      359.38     22.15 o 
   0   6  23      321.41      340.25     21.65 o 
   1   6  23       86.04       87.56     11.18 o 
   2   6  23      988.06      983.82     20.57 o 
   3   6  23       62.75       57.12     11.21 o 
   4   6  23       16.00       28.72     11.44 o 
   5   6  23      831.41      861.75     20.71 o 
   6   6  23      655.85      652.50     21.46 o 
   7   6  23       26.62       44.90     13.70 o 
   8   6  23       82.38       46.62     13.34 o 
   9   6  23       59.27       64.92     15.73 o 
  10   6  23       36.45       42.74     16.65 o 
  11   6  23        9.00       -2.28     16.73 o 
   1   7  23      890.68     1029.93     21.08 o 
   2   7  23      817.29      780.52     20.07 o 
   3   7  23     1196.11     1252.16     22.74 o 
   4   7  23      448.46      417.50     17.03 o 
   5   7  23     1032.91     1032.03     23.29 o 
   6   7  23     2272.39     2245.78     32.56 o 
   7   7  23      363.14      373.86     18.19 o 
   8   7  23     1022.96      967.42     24.91 o 
   9   7  23      964.51      962.00     25.30 o 
  10   7  23     1490.40     1537.27     29.45 o 
  11   7  23      966.17      957.11     35.40 o 
   0   8  23     5116.19     4723.65     56.48 o 
   1   8  23      110.26       84.72     12.55 o 
   2   8  23      185.44      185.11     14.08 o 
   3   8  23      697.21      661.21     19.60 o 
   4   8  23     6848.64     6584.77     49.87 o 
   5   8  23      459.99      460.84     19.12 o 
   6   8  23        2.20        9.60     14.06 o 
   7   8  23      736.27      744.84     23.59 o 
   8   8  23     1690.39     1728.61     35.03 o 
   9   8  23      809.99      854.14     25.90 o 
  10   8  23      761.64      737.09     25.43 o 
   1   9  23      296.81      286.26     15.73 o 
   2   9  23      206.04      203.91     14.56 o 
   3   9  23      354.29      303.96     15.71 o 
   4   9  23       41.53       43.43     13.31 o 
   5   9  23      110.46      123.33     14.19 o 
   6   9  23        2.67       -7.17     14.20 o 
   7   9  23       27.86       27.52     14.46 o 
   8   9  23      178.30      148.26     16.05 o 
   9   9  23      216.42      210.73     17.27 o 
  10   9  23        1.76      -13.71     15.56 o 
   0  10  23     1527.41     1471.30     35.36 o 
   1  10  23      651.87      664.37     27.10 o 
   2  10  23       90.82       72.23     13.59 o 
   3  10  23     1603.66     1573.52     26.61 o 
   4  10  23     1784.90     1756.65     28.67 o 
   5  10  23      950.82      984.10     24.20 o 
   6  10  23       18.99       -8.24     15.83 o 
   7  10  23      153.67      132.21     16.98 o 
   8  10  23      208.81      230.64     18.12 o 
   9  10  23      943.16     1036.71     27.46 o 
   1  11  23     1449.67     1464.35     26.85 o 
   2  11  23      875.17      877.05     23.37 o 
   3  11  23     1413.87     1397.68     27.04 o 
   4  11  23       42.61       50.03     14.04 o 
   5  11  23     1499.12     1501.48     27.76 o 
   6  11  23      584.47      612.48     26.77 o 
   7  11  23      726.15      773.72     28.53 o 
   8  11  23       11.86       -8.56     16.21 o 
   9  11  23      507.63      498.15     24.01 o 
   0  12  23       58.37       31.47     18.83 o 
   1  12  23     1176.00     1160.34     23.63 o 
   2  12  23        4.92       -1.09     13.27 o 
   3  12  23      610.11      615.92     22.55 o 
   4  12  23      521.28      551.39     22.24 o 
   5  12  23      393.02      305.03     17.62 o 
   6  12  23        4.43       23.35     16.81 o 
   7  12  23      254.45      248.74     20.38 o 
   8  12  23      230.92      240.55     21.19 o 
   1  13  23       44.68       24.14     13.55 o 
   2  13  23        9.03       11.38     14.23 o 
   3  13  23     1074.30     1136.81     26.34 o 
   4  13  23      211.43      203.74     16.92 o 
   5  13  23     1145.77     1203.96     27.94 o 
   6  13  23        7.71        3.01     20.41 o 
   7  13  23      743.27      758.40     33.65 o 
   0  14  23      777.07      819.95     33.07 o 
   1  14  23     1176.48     1195.41     25.80 o 
   2  14  23       14.20        9.88     15.19 o 
   3  14  23      565.57      680.11     24.24 o 
   4  14  23     1087.56     1117.60     27.02 o 
   5  14  23     1719.44     1804.04     34.65 o 
   6  14  23       17.40       10.22     17.93 o 
   1  15  23        5.51      -13.65     13.65 o 
   2  15  23      188.40      159.34     16.17 o 
   3  15  23       49.45       71.98     16.11 o 
   4  15  23       81.44       46.97     17.02 o 
   0  16  23      340.70      342.95     25.63 o 
   1  16  23      260.24      269.82     16.70 o 
   2  16  23        0.35      -14.53     14.53 o 
   0   0  24     1541.90     1531.48     72.77 o 
   1   0  24      153.46      182.07     27.35 o 
   2   0  24       95.78       79.17     19.51 o 
   3   0  24     1289.38     1254.43     37.26 o 
   4   0  24      928.29      929.25     29.24 o 
   5   0  24       39.86       27.04     16.46 o 
   6   0  24      167.77      119.16     22.58 o 
   7   0  24      341.16      317.70     24.51 o 
   8   0  24     5048.70     5458.06     74.13 o 
   9   0  24      599.53      706.99     35.44 o 
  10   0  24        7.55       10.20     22.47 o 
  11   0  24      306.46      277.61     29.02 o 
   1   1  24     1757.22     1910.45     29.72 o 
   2   1  24      606.58      575.51     20.70 o 
   3   1  24       78.82       72.28     14.44 o 
   4   1  24     3170.87     3124.57     34.53 o 
   5   1  24      525.94      486.48     17.90 o 
   6   1  24       12.87       20.21     13.63 o 
   7   1  24      519.25      452.39     20.23 o 
   8   1  24      492.23      386.49     18.34 o 
   9   1  24       88.36       77.10     15.49 o 
  10   1  24      399.06      403.02     18.75 o 
  11   1  24      541.03      545.62     22.14 o 
   0   2  24     1907.41     1980.63     52.90 o 
   1   2  24      187.97      210.14     16.03 o 
   2   2  24       48.72       16.57     13.63 o 
   3   2  24      523.52      510.59     20.01 o 
   4   2  24      340.40      322.63     16.21 o 
   5   2  24       23.79       27.11     10.87 o 
   6   2  24      353.81      274.40     16.05 o 
   7   2  24      127.89       77.13     14.34 o 
   8   2  24     2063.95     2140.14     31.54 o 
   9   2  24       29.58       29.95     14.49 o 
  10   2  24       43.16       21.07     14.84 o 
  11   2  24      382.15      333.84     19.69 o 
   1   3  24      460.18      505.91     19.20 o 
   2   3  24     8961.27     9249.47     85.59 o 
   3   3  24     1080.85     1137.21     23.32 o 
   4   3  24      173.65      213.58     13.00 o 
   5   3  24       13.57       -5.04     10.97 o 
   6   3  24     7522.32     7594.27     60.82 o 
   7   3  24       29.77        3.39     12.98 o 
   8   3  24      184.89      174.11     15.23 o 
   9   3  24       41.49       25.08     13.81 o 
  10   3  24     5537.35     5715.62     51.94 o 
  11   3  24      347.47      310.38     20.28 o 
   0   4  24     1631.07     1470.49     33.12 o 
   1   4  24      140.10       90.64     14.33 o 
   2   4  24      697.23      719.24     20.70 o 
   3   4  24      231.91      239.38     13.65 o 
   4   4  24      665.86      650.72     19.32 o 
   5   4  24      891.42      893.18     22.39 o 
   6   4  24      413.37      404.24     17.93 o 
   7   4  24       39.62       32.53     13.77 o 
   8   4  24     1823.84     1911.15     32.31 o 
   9   4  24        5.10      -10.75     14.13 o 
  10   4  24      419.65      403.82     20.67 o 
  11   4  24      241.37      276.96     20.35 o 
   1   5  24     1172.59     1108.52     21.46 o 
   2   5  24       41.53       44.57     11.14 o 
   3   5  24      347.73      321.81     14.08 o 
   4   5  24      115.44       81.40     12.07 o 
   5   5  24      319.52      271.28     14.56 o 
   6   5  24      137.54      137.56     15.36 o 
   7   5  24       87.82       34.13     14.75 o 
   8   5  24       57.43       62.61     15.47 o 
   9   5  24      701.93      672.62     24.00 o 
  10   5  24       19.04       -9.90     15.84 o 
  11   5  24      143.61      157.72     18.31 o 
   0   6  24    11478.90    11486.54    102.05 o 
   1   6  24      516.79      487.92     17.80 o 
   2   6  24      150.08      162.26     12.28 o 
   3   6  24     1001.62     1040.14     21.74 o 
   4   6  24     4474.52     4574.63     40.28 o 
   5   6  24     2091.33     2148.56     27.92 o 
   6   6  24      217.06      191.47     16.23 o 
   7   6  24     1219.42     1122.83     26.93 o 
   8   6  24     2131.90     2162.75     36.27 o 
   9   6  24     1626.46     1523.54     32.26 o 
  10   6  24        0.14       11.41     16.41 o 
   1   7  24      104.52      115.68     13.67 o 
   2   7  24     1463.76     1307.71     23.61 o 
   3   7  24       38.12       22.05     11.89 o 
   4   7  24     1136.27     1105.77     22.71 o 
   5   7  24       10.13       22.19     12.44 o 
   6   7  24     2070.80     2084.05     32.79 o 
   7   7  24      193.03      213.41     16.14 o 
   8   7  24      783.43      800.80     24.49 o 
   9   7  24      655.03      659.12     25.54 o 
  10   7  24       95.30      112.29     17.98 o 
   0   8  24        2.13       -3.64     26.26 o 
   1   8  24       27.76        7.19     12.33 o 
   2   8  24      140.59      104.71     13.95 o 
   3   8  24      419.20      346.64     16.98 o 
   4   8  24      123.77      138.04     13.57 o 
   5   8  24        1.45       -2.20     12.31 o 
   6   8  24       19.02       10.74     14.62 o 
   7   8  24       26.45        4.03     15.50 o 
   8   8  24       39.17       33.90     14.99 o 
   9   8  24      496.10      488.12     21.47 o 
  10   8  24        3.31       -4.62     15.93 o 
   1   9  24        4.16      -12.45     12.45 o 
   2   9  24     3605.43     3615.90     38.32 o 
   3   9  24      315.39      320.77     16.58 o 
   4   9  24      247.85      214.60     15.65 o 
   5   9  24      478.53      522.46     23.38 o 
   6   9  24     4864.50     4802.99     53.16 o 
   7   9  24       44.00       12.68     15.84 o 
   8   9  24       87.35       84.23     15.71 o 
   9   9  24      183.05      181.31     17.88 o 
   0  10  24     3490.99     3684.78     58.58 o 
   1  10  24      409.31      411.38     18.92 o 
   2  10  24      197.39      175.96     15.59 o 
   3  10  24      409.48      426.68     19.55 o 
   4  10  24     1556.88     1474.02     27.83 o 
   5  10  24      194.22      141.72     15.67 o 
   6  10  24        0.02        4.77     17.34 o 
   7  10  24       39.95       24.81     17.62 o 
   8  10  24     1882.40     1907.87     34.75 o 
   1  11  24        2.14      -13.42     13.42 o 
   2  11  24      583.14      531.03     21.24 o 
   3  11  24      129.27      133.65     15.44 o 
   4  11  24       49.77       56.48     14.49 o 
   5  11  24      156.10      157.93     17.09 o 
   6  11  24      233.82      204.67     19.35 o 
   7  11  24      775.45      823.48     28.96 o 
   8  11  24        3.30       22.97     17.83 o 
   0  12  24     1510.49     1701.30     40.95 o 
   1  12  24      600.04      600.17     22.36 o 
   2  12  24        0.01        5.94     14.34 o 
   3  12  24      876.20      995.46     25.76 o 
   4  12  24     4245.38     4504.00     45.33 o 
   5  12  24      832.75      855.12     30.77 o 
   6  12  24       83.82      102.20     19.39 o 
   7  12  24      245.39      242.91     21.19 o 
   1  13  24      387.63      344.10     19.56 o 
   2  13  24     3050.36     3234.33     39.46 o 
   3  13  24        2.48      -14.37     14.37 o 
   4  13  24      143.09      140.07     16.69 o 
   5  13  24      170.44      173.47     18.39 o 
   6  13  24     1392.49     1537.53     35.26 o 
   0  14  24        5.68      -19.37     19.37 o 
   1  14  24      146.46      191.97     17.17 o 
   2  14  24        0.36        1.82     14.89 o 
   3  14  24       17.76      -13.21     14.93 o 
   4  14  24       24.59       30.30     15.65 o 
   5  14  24        4.77      -10.25     17.02 o 
   1  15  24       99.26       92.01     15.57 o 
   2  15  24      715.69      844.10     25.75 o 
   3  15  24       81.82       95.95     15.74 o 
   1   1  25       35.27       50.59     14.11 o 
   2   1  25     1416.63     1384.79     28.17 o 
   3   1  25      101.04       59.18     14.06 o 
   4   1  25      154.20      100.43     14.88 o 
   5   1  25        8.56       -0.09     11.89 o 
   6   1  25     1292.66     1331.70     27.59 o 
   7   1  25      108.87       94.45     15.65 o 
   8   1  25        0.64        8.87     15.69 o 
   9   1  25      181.81      192.98     18.06 o 
  10   1  25     4112.83     4333.17     52.38 o 
   0   2  25    17229.10    17297.59    181.34 o 
   1   2  25      905.85      915.57     24.20 o 
   2   2  25      366.31      366.95     28.02 o 
   3   2  25      601.30      572.15     21.94 o 
   4   2  25     6313.13     6338.20     51.39 o 
   5   2  25       56.18       39.76     12.98 o 
   6   2  25       58.02       56.12     15.05 o 
   7   2  25       74.77       51.15     15.65 o 
   8   2  25     3359.87     3489.89     50.02 o 
   9   2  25        7.39       -3.64     14.75 o 
  10   2  25      138.10      173.82     17.40 o 
   1   3  25     1003.47      952.16     29.19 o 
   2   3  25     3201.26     3358.20     45.29 o 
   3   3  25        3.17       13.05     12.50 o 
   4   3  25     1148.48     1102.75     23.91 o 
   5   3  25       98.95       87.31     12.80 o 
   6   3  25        1.77        0.76     13.32 o 
   7   3  25      186.48      118.52     14.56 o 
   8   3  25      226.98      159.28     16.48 o 
   9   3  25        7.28        6.91     15.40 o 
  10   3  25       93.47       99.54     18.06 o 
   0   4  25     1234.67     1222.74     38.14 o 
   1   4  25       12.87       -2.66     12.58 o 
   2   4  25      201.36      201.10     14.45 o 
   3   4  25       70.54       55.22     13.23 o 
   4   4  25     2380.86     2449.23     31.83 o 
   5   4  25      275.34      213.40     14.13 o 
   6   4  25      127.37      122.93     15.99 o 
   7   4  25       92.82       74.80     14.61 o 
   8   4  25     1490.58     1420.77     37.70 o 
   9   4  25      144.17      132.55     17.83 o 
  10   4  25        0.06       17.96     15.84 o 
   1   5  25        3.34        5.26     11.64 o 
   2   5  25     3711.17     3951.57     39.39 o 
   3   5  25       51.83       28.08     12.21 o 
   4   5  25        2.97        1.09     12.25 o 
   5   5  25        9.17       11.98     13.08 o 
   6   5  25     4635.82     4757.70     68.86 o 
   7   5  25      175.24      167.69     16.82 o 
   8   5  25       26.34       26.82     15.81 o 
   9   5  25       73.02       63.96     16.95 o 
  10   5  25     2835.04     2925.17     41.37 o 
   0   6  25      674.60      708.27     33.24 o 
   1   6  25      343.54      296.79     16.03 o 
   2   6  25      391.65      400.78     17.05 o 
   3   6  25       11.97       10.23     12.25 o 
   4   6  25        3.54      -12.06     12.06 o 
   5   6  25        2.94        8.17     12.92 o 
   6   6  25       97.95       91.01     16.76 o 
   7   6  25        0.15       15.15     16.41 o 
   8   6  25       14.97        6.89     15.81 o 
   9   6  25      279.49      250.09     19.63 o 
  10   6  25      118.54      124.52     17.46 o 
   1   7  25      140.42      151.65     14.26 o 
   2   7  25     2750.05     2871.44     38.66 o 
   3   7  25       29.68       -9.30     12.01 o 
   4   7  25        0.19      -12.09     12.09 o 
   5   7  25      189.56      183.57     14.96 o 
   6   7  25     1369.39     1413.44     47.81 o 
   7   7  25       59.82       33.81     16.86 o 
   8   7  25      289.70      259.05     19.18 o 
   9   7  25       75.63       86.71     17.61 o 
   0   8  25     1562.30     1464.06     53.57 o 
   1   8  25      609.14      589.37     22.76 o 
   2   8  25       49.26       59.76     13.55 o 
   3   8  25      486.59      429.94     19.10 o 
   4   8  25     5301.02     5340.77     45.41 o 
   5   8  25        0.87      -13.59     13.59 o 
   6   8  25       44.62       60.20     16.01 o 
   7   8  25      293.66      265.87     18.59 o 
   8   8  25     1669.50     1766.74     33.38 o 
   9   8  25      178.75      172.24     19.02 o 
   1   9  25      164.24      143.10     15.93 o 
   2   9  25      978.25      907.62     23.56 o 
   3   9  25       68.39       68.56     14.34 o 
   4   9  25       64.24       58.03     14.58 o 
   5   9  25        1.99       12.94     15.01 o 
   6   9  25     1005.73     1070.10     29.79 o 
   7   9  25      222.66      246.21     20.08 o 
   8   9  25        2.03       13.35     16.79 o 
   0  10  25      815.53      782.22     35.84 o 
   1  10  25        7.72        4.89     14.60 o 
   2  10  25      130.94      109.03     15.72 o 
   3  10  25        3.40        9.42     14.05 o 
   4  10  25     2697.05     2781.11     36.03 o 
   5  10  25        2.96      -11.75     15.69 o 
   6  10  25        8.00       -6.99     17.05 o 
   7  10  25        6.83       -3.50     17.21 o 
   8  10  25     1087.82     1105.97     31.82 o 
   1  11  25       72.35       57.30     14.34 o 
   2  11  25     4109.56     4135.54     43.04 o 
   3  11  25       10.09      -10.52     14.73 o 
   4  11  25       39.28       18.18     14.99 o 
   5  11  25        2.17       -3.01     17.02 o 
   6  11  25     2137.39     2269.05     40.02 o 
   7  11  25        0.73      -17.83     17.83 o 
   0  12  25      261.89      326.50     29.94 o 
   1  12  25       26.40        8.11     14.61 o 
   2  12  25       10.18        7.26     14.89 o 
   3  12  25      554.84      589.35     23.30 o 
   4  12  25       14.94       47.84     15.44 o 
   5  12  25        0.16       -4.40     16.34 o 
   6  12  25        0.14      -17.62     17.62 o 
   1  13  25       26.47        7.66     15.13 o 
   2  13  25      500.91      484.72     22.55 o 
   3  13  25       11.08        4.92     15.53 o 
   4  13  25        0.12      -14.93     14.93 o 
   5  13  25       81.11       71.09     17.63 o 
   0  14  25      681.34      773.05     38.57 o 
   1  14  25        9.53       -8.01     14.93 o 
   2  14  25      164.82      133.24     17.23 o 
   3  14  25       51.92       58.82     16.24 o 
   0   0  26    13887.25    14847.90    199.39 o 
   1   0  26     1254.89     1267.90     39.08 o 
   2   0  26      498.81      465.10     31.51 o 
   3   0  26     1436.48     1474.19     39.96 o 
   4   0  26     3213.28     3418.83     56.31 o 
   5   0  26       39.53       58.19     25.74 o 
   6   0  26       47.38       37.92     21.33 o 
   7   0  26     2362.70     2335.95     61.45 o 
   8   0  26     3038.79     3502.92     61.31 o 
   9   0  26      611.16      506.73     33.10 o 
  10   0  26      104.99      205.28     27.62 o 
   1   1  26      993.52     1010.77     25.66 o 
   2   1  26     1741.24     1670.88     32.77 o 
   3   1  26      867.70      888.37     25.34 o 
   4   1  26       26.55        0.08     14.60 o 
   5   1  26       40.11       27.43     15.05 o 
   6   1  26      686.85      698.69     24.65 o 
   7   1  26       57.18       65.97     16.26 o 
   8   1  26      203.24      176.80     18.43 o 
   9   1  26      163.94      175.88     18.71 o 
  10   1  26     1064.25     1077.40     44.32 o 
   0   2  26       54.96      171.02     47.30 o 
   1   2  26      492.63      516.45     22.54 o 
   2   2  26        0.17       16.45     14.06 o 
   3   2  26       11.36      -14.11     14.11 o 
   4   2  26      334.81      365.59     18.92 o 
   5   2  26       88.90       57.43     13.93 o 
   6   2  26      506.65      403.88     22.30 o 
   7   2  26      294.35      228.34     17.80 o 
   8   2  26      138.40      172.27     18.12 o 
   9   2  26       17.45       23.30     17.17 o 
  10   2  26        3.08        0.53     16.82 o 
   1   3  26     2053.91     2114.02     40.97 o 
   2   3  26     1389.66     1345.27     28.83 o 
   3   3  26     1596.37     1679.24     32.15 o 
   4   3  26      377.64      386.21     21.96 o 
   5   3  26      836.92      948.44     25.47 o 
   6   3  26     3202.54     3247.81     72.88 o 
   7   3  26      786.46      762.69     25.76 o 
   8   3  26        8.05       -5.62     16.34 o 
   9   3  26     1602.09     1722.65     43.29 o 
   0   4  26     1153.98     1221.44     38.21 o 
   1   4  26       95.51       40.78     14.72 o 
   2   4  26        8.58      -14.06     14.06 o 
   3   4  26      254.45      193.12     16.79 o 
   4   4  26     2410.74     2410.13     36.06 o 
   5   4  26      135.91      136.59     15.08 o 
   6   4  26      371.10      314.98     20.46 o 
   7   4  26       64.99       78.41     17.47 o 
   8   4  26      527.13      543.84     26.01 o 
   9   4  26      113.88      117.23     17.94 o 
   1   5  26      395.67      357.25     17.31 o 
   2   5  26     1589.22     1614.24     27.51 o 
   3   5  26       22.38       16.18     13.39 o 
   4   5  26      970.60      893.55     22.56 o 
   5   5  26      790.90      805.40     24.13 o 
   6   5  26      518.10      481.86     23.78 o 
   7   5  26       40.81       20.87     17.11 o 
   8   5  26       28.01        0.97     15.88 o 
   9   5  26      555.07      551.33     34.91 o 
   0   6  26     1834.10     1823.61     37.69 o 
   1   6  26     1271.66     1293.03     24.23 o 
   2   6  26       75.03       61.27     14.92 o 
   3   6  26       77.06       65.47     15.36 o 
   4   6  26     1782.06     1773.94     29.08 o 
   5   6  26      792.61      737.43     24.94 o 
   6   6  26        0.53       13.15     15.98 o 
   7   6  26      197.17      184.26     19.39 o 
   8   6  26     1272.24     1233.50     32.00 o 
   9   6  26      225.04      221.42     19.44 o 
   1   7  26        8.17       -6.62     13.93 o 
   2   7  26      537.18      541.20     21.25 o 
   3   7  26      801.75      809.01     22.23 o 
   4   7  26       76.53       80.12     13.51 o 
   5   7  26       32.15        9.94     15.32 o 
   6   7  26     1102.05     1187.92     30.51 o 
   7   7  26      769.40      744.35     28.62 o 
   8   7  26      217.01      225.87     20.77 o 
   0   8  26        8.97       21.62     20.29 o 
   1   8  26       58.32       36.20     14.83 o 
   2   8  26       74.30       56.45     15.29 o 
   3   8  26        0.79       -8.54     13.27 o 
   4   8  26       28.35       22.47     13.87 o 
   5   8  26      286.72      307.24     19.92 o 
   6   8  26      477.79      441.10     21.36 o 
   7   8  26       15.36       22.25     18.06 o 
   8   8  26        5.84      -17.45     17.45 o 
   1   9  26      271.43      252.00     17.94 o 
   2   9  26     1621.93     1729.23     34.48 o 
   3   9  26      215.49      231.84     16.80 o 
   4   9  26       38.93       17.18     14.01 o 
   5   9  26     1586.71     1584.66     31.73 o 
   6   9  26      325.99      279.36     20.48 o 
   7   9  26     1167.04     1232.45     32.42 o 
   0  10  26     1290.51     1351.31     41.49 o 
   1  10  26     1364.40     1299.82     29.02 o 
   2  10  26        0.28      -11.33     14.37 o 
   3  10  26      728.77      743.98     28.95 o 
   4  10  26     1297.16     1254.04     27.39 o 
   5  10  26     1469.55     1545.89     32.03 o 
   6  10  26      177.16      213.27     20.22 o 
   1  11  26       15.78       19.67     15.62 o 
   2  11  26       94.84       64.33     15.26 o 
   3  11  26      103.56       71.78     15.74 o 
   4  11  26       11.30        3.27     15.44 o 
   5  11  26        1.03       -1.88     16.65 o 
   6  11  26       11.76       10.69     18.79 o 
   0  12  26      940.87      956.40     38.52 o 
   1  12  26      300.03      269.83     19.23 o 
   2  12  26        0.03        5.43     15.44 o 
   3  12  26      678.56      688.59     34.84 o 
   4  12  26     1439.01     1476.51     30.21 o 
   1  13  26       69.26       13.87     17.26 o 
   2  13  26     1582.81     1859.78     32.28 o 
   3  13  26     1026.59      983.84     27.34 o 
   1   1  27     1753.67     1894.01     31.94 o 
   2   1  27       67.05       51.72     15.40 o 
   3   1  27     1940.90     2033.09     33.11 o 
   4   1  27     1065.96     1031.79     27.25 o 
   5   1  27      611.99      634.14     28.11 o 
   6   1  27      469.71      417.94     25.11 o 
   7   1  27      659.52      671.30     26.07 o 
   8   1  27       79.49       77.23     16.95 o 
   9   1  27      621.75      651.57     27.18 o 
   0   2  27      135.54      139.62     23.55 o 
   1   2  27      815.39      812.35     25.31 o 
   2   2  27        0.05       -5.70     14.75 o 
   3   2  27      344.43      400.88     20.12 o 
   4   2  27     1016.31     1028.37     34.90 o 
   5   2  27      682.70      699.30     29.34 o 
   6   2  27      128.20       69.41     17.62 o 
   7   2  27      896.00      898.92     29.42 o 
   8   2  27      364.00      297.38     24.93 o 
   9   2  27     1318.45     1336.08     31.64 o 
   1   3  27      690.73      786.59     31.37 o 
   2   3  27      482.79      584.86     25.09 o 
   3   3  27       55.82       76.67     16.50 o 
   4   3  27        3.99       11.57     14.28 o 
   5   3  27       85.37       86.34     19.25 o 
   6   3  27        4.06       -9.03     17.15 o 
   7   3  27       18.89       11.90     17.79 o 
   8   3  27      122.82      126.44     17.94 o 
   9   3  27       62.75       56.68     18.93 o 
   0   4  27     3152.93     3362.42     66.44 o 
   1   4  27     1408.87     1499.28     37.70 o 
   2   4  27      298.69      318.07     25.67 o 
   3   4  27      427.81      369.01     26.02 o 
   4   4  27      379.82      404.19     23.61 o 
   5   4  27     1093.33     1079.21     33.14 o 
   6   4  27      260.26      191.46     27.39 o 
   7   4  27     1456.29     1506.75     39.68 o 
   8   4  27      938.22      963.59     34.82 o 
   1   5  27     3557.70     3682.63     42.88 o 
   2   5  27      195.27      220.96     17.30 o 
   3   5  27     1316.07     1459.58     29.40 o 
   4   5  27      282.22      273.25     21.97 o 
   5   5  27     2530.78     2615.09     50.43 o 
   6   5  27      149.29      165.89     18.61 o 
   7   5  27     1170.25     1240.66     50.18 o 
   8   5  27        0.23        4.58     17.47 o 
   0   6  27      423.94      450.45     30.27 o 
   1   6  27      529.58      554.09     24.77 o 
   2   6  27      196.16      201.26     17.06 o 
   3   6  27       27.90       23.15     18.74 o 
   4   6  27      138.41      137.42     16.73 o 
   5   6  27       48.33       57.46     17.35 o 
   6   6  27       85.73      111.14     18.38 o 
   7   6  27        2.33      -16.89     16.89 o 
   8   6  27        8.12      -15.11     18.03 o 
   1   7  27      654.34      723.46     32.20 o 
   2   7  27      213.46      198.67     18.49 o 
   3   7  27      514.03      498.48     22.50 o 
   4   7  27        3.89       29.84     14.45 o 
   5   7  27     1379.72     1518.03     38.87 o 
   6   7  27        4.24      -16.94     16.94 o 
   7   7  27      256.58      260.25     21.47 o 
   0   8  27     4592.06     4583.81     69.02 o 
   1   8  27      707.90      783.12     26.13 o 
   2   8  27      625.53      638.54     24.08 o 
   3   8  27     1831.21     1931.16     35.85 o 
   4   8  27      815.29      869.24     26.32 o 
   5   8  27     2536.43     2659.92     44.68 o 
   6   8  27       63.76       53.71     19.97 o 
   7   8  27      243.91      255.01     21.50 o 
   1   9  27      218.59      167.87     17.63 o 
   2   9  27      317.90      282.59     19.27 o 
   3   9  27       27.37        2.71     15.36 o 
   4   9  27      100.91      104.65     15.86 o 
   5   9  27      302.21      208.68     20.55 o 
   6   9  27        2.20        8.91     20.15 o 
   0  10  27        3.43       23.65     22.56 o 
   1  10  27      129.57      144.54     17.06 o 
   2  10  27       13.23       11.29     16.69 o 
   3  10  27      968.80     1106.01     26.80 o 
   4  10  27      115.44      121.68     16.78 o 
   5  10  27      243.14      238.36     20.83 o 
   1  11  27     1314.84     1418.67     31.60 o 
   2  11  27      220.31      229.06     18.93 o 
   3  11  27      609.29      590.36     23.56 o 
   4  11  27       17.22        6.45     15.56 o 
   0  12  27      169.26      177.36     26.33 o 
   1  12  27       76.18       56.95     17.30 o 
   2  12  27       92.00       97.52     18.05 o 
   0   0  28      650.26      590.30     49.73 o 
   1   0  28      508.33      474.60     31.45 o 
   2   0  28        3.90       14.66     33.61 o 
   3   0  28      492.60      480.81     33.47 o 
   4   0  28       82.56       79.25     24.68 o 
   5   0  28      692.22      687.44     45.49 o 
   6   0  28      354.46      283.86     32.87 o 
   7   0  28      567.66      636.36     43.29 o 
   8   0  28      435.91      384.20     31.27 o 
   1   1  28     1690.00     1759.77     32.26 o 
   2   1  28     1110.60     1206.97     36.27 o 
   3   1  28       23.05       36.61     16.04 o 
   4   1  28       29.77       28.03     15.81 o 
   5   1  28      174.15      142.92     21.02 o 
   6   1  28        7.29      -16.47     19.25 o 
   7   1  28      111.65      110.97     20.74 o 
   8   1  28       23.18       19.12     17.19 o 
   0   2  28      934.03     1021.52     39.42 o 
   1   2  28      243.15      232.94     17.98 o 
   2   2  28      392.66      391.05     20.28 o 
   3   2  28      128.73      128.33     16.83 o 
   4   2  28      306.36      299.03     19.38 o 
   5   2  28      622.37      587.39     31.19 o 
   6   2  28       41.38       59.37     19.77 o 
   7   2  28      716.60      765.21     29.01 o 
   8   2  28        3.26      -18.24     18.24 o 
   1   3  28     3555.70     3759.89     46.59 o 
   2   3  28       64.52       77.49     16.34 o 
   3   3  28     5362.99     5696.82     54.94 o 
   4   3  28       77.90       51.03     16.53 o 
   5   3  28     3156.65     3409.57     79.19 o 
   6   3  28       21.85       15.90     19.04 o 
   7   3  28      795.31      834.26     30.72 o 
   8   3  28       38.51       42.85     20.74 o 
   0   4  28     1047.64     1094.56     71.02 o 
   1   4  28     1149.80     1211.56     33.40 o 
   2   4  28       12.37       -2.37     14.15 o 
   3   4  28      769.77      797.77     28.58 o 
   4   4  28       42.50       21.23     16.30 o 
   5   4  28     1358.71     1442.00     55.57 o 
   6   4  28       21.82       30.75     18.31 o 
   7   4  28      335.63      313.33     23.95 o 
   1   5  28      191.71      214.17     17.72 o 
   2   5  28        2.46       11.24     15.69 o 
   3   5  28      271.26      282.61     27.59 o 
   4   5  28       16.91       19.84     16.09 o 
   5   5  28      281.75      315.07     34.35 o 
   6   5  28       42.88       16.53     19.20 o 
   7   5  28       73.76       69.78     20.60 o 
   0   6  28      652.93      666.61     42.57 o 
   1   6  28      128.80      161.57     18.79 o 
   2   6  28      175.13      187.43     19.31 o 
   3   6  28      736.26      812.42     28.79 o 
   4   6  28       16.52       -2.15     17.70 o 
   5   6  28     1552.53     1562.35     47.44 o 
   6   6  28       25.21       23.29     17.31 o 
   7   6  28      484.32      507.13     26.87 o 
   1   7  28      853.45      930.45     34.72 o 
   2   7  28      524.44      484.39     24.41 o 
   3   7  28       37.56       19.00     16.96 o 
   4   7  28       74.91       61.98     16.83 o 
   5   7  28      786.98      819.57     29.40 o 
   6   7  28      653.77      627.78     28.10 o 
   0   8  28       65.20       57.12     23.06 o 
   1   8  28      332.93      327.37     19.23 o 
   2   8  28       31.38       22.54     17.15 o 
   3   8  28      567.57      563.07     26.28 o 
   4   8  28        1.93      -13.06     17.53 o 
   5   8  28      343.17      330.51     23.35 o 
   1   9  28     1334.03     1332.99     30.87 o 
   2   9  28      100.56       74.06     17.26 o 
   3   9  28      995.12     1116.91     29.79 o 
   4   9  28      596.36      551.60     34.68 o 
   0  10  28      943.01     1061.22     42.54 o 
   1  10  28     1232.59     1305.83     35.76 o 
   2  10  28       50.37       25.32     16.79 o 
   3  10  28     1636.81     1757.01     38.98 o 
   1  11  28       11.45      -15.89     16.37 o 
   1   1  29      657.80      683.34     26.77 o 
   2   1  29     1598.52     1692.47     40.74 o 
   3   1  29     1958.93     1991.10     34.33 o 
   4   1  29      100.65       69.32     16.98 o 
   5   1  29      257.45      271.22     23.20 o 
   6   1  29      151.17      179.77     28.75 o 
   7   1  29       85.37       88.13     21.44 o 
   0   2  29      805.16      907.96     38.45 o 
   1   2  29      332.09      293.94     19.75 o 
   2   2  29       74.77       41.96     16.34 o 
   3   2  29      796.27      892.06     27.41 o 
   4   2  29      319.83      345.51     20.70 o 
   5   2  29     1092.61     1184.48     36.37 o 
   6   2  29       22.40       -6.00     20.26 o 
   7   2  29     1925.65     1983.42     42.27 o 
   1   3  29       13.80       36.00     16.47 o 
   2   3  29        1.75       15.61     16.51 o 
   3   3  29      180.41      204.52     18.43 o 
   4   3  29      376.26      365.18     20.97 o 
   5   3  29       20.70       24.60     19.60 o 
   6   3  29      296.62      317.59     24.94 o 
   0   4  29      269.14      227.90     49.89 o 
   1   4  29      491.09      556.03     26.73 o 
   2   4  29       45.38       20.64     16.85 o 
   3   4  29      243.13      248.89     20.60 o 
   4   4  29      517.49      553.69     27.00 o 
   5   4  29      442.81      511.01     31.17 o 
   6   4  29        5.29        7.68     22.64 o 
   1   5  29     1446.49     1463.00     39.33 o 
   2   5  29      274.56      211.67     27.41 o 
   3   5  29      796.57      867.61     34.71 o 
   4   5  29       21.22       -7.48     17.05 o 
   5   5  29      876.96      843.11     41.04 o 
   6   5  29      518.98      402.04     31.84 o 
   0   6  29      638.29      558.51     59.60 o 
   1   6  29      741.58      796.44     31.84 o 
   2   6  29     1194.55     1280.03     32.70 o 
   3   6  29       96.73       54.26     18.96 o 
   4   6  29       72.48       37.04     18.64 o 
   5   6  29       10.90       27.58     23.01 o 
   1   7  29      777.68      830.67     33.87 o 
   2   7  29       30.85       37.43     20.26 o 
   3   7  29      365.53      384.53     24.39 o 
   4   7  29      145.07      181.05     21.71 o 
   0   8  29      708.46      800.81     46.79 o 
   1   8  29     2751.40     2802.56     47.75 o 
   2   8  29      281.46      299.30     23.95 o 
   3   8  29     1043.61     1096.84     31.64 o 
   4   8  29     2085.36     2222.73     58.69 o 
   1   9  29       96.81       95.78     19.96 o 
   2   9  29       28.48       58.08     19.00 o 
   0   0  30     2321.98     2634.85    152.83 o 
   1   0  30      108.27       75.30     25.89 o 
   2   0  30      198.67      305.89     40.97 o 
   3   0  30        3.31      -16.79     29.41 o 
   4   0  30      705.60      706.12     43.12 o 
   5   0  30     3129.23     3164.57    127.20 o 
   1   1  30      981.54     1062.97     40.19 o 
   2   1  30       35.35       55.71     17.45 o 
   3   1  30       47.24       64.93     17.98 o 
   4   1  30      306.00      327.44     20.74 o 
   5   1  30      109.08      114.33     22.23 o 
   0   2  30      245.20      256.85     28.16 o 
   1   2  30       60.81       80.27     17.94 o 
   2   2  30       16.93       19.26     17.17 o 
   3   2  30      222.59      255.90     19.87 o 
   4   2  30     2080.32     2286.86     37.31 o 
   5   2  30       14.55      -19.33     20.42 o 
   1   3  30      711.68      714.20     26.84 o 
   2   3  30     1667.30     1657.02     33.26 o 
   3   3  30      180.30      184.37     19.94 o 
   4   3  30       33.47       45.88     17.60 o 
   5   3  30     1045.59     1137.74     50.18 o 
   0   4  30      725.86      758.29     40.39 o 
   1   4  30      263.77      279.29     20.07 o 
   2   4  30       19.16        2.04     16.37 o 
   3   4  30       49.75       43.33     18.57 o 
   4   4  30      619.83      625.15     28.80 o 
   1   5  30       71.44       53.93     18.74 o 
   2   5  30      310.80      262.03     21.67 o 
   3   5  30       14.63       -0.68     18.70 o 
   4   5  30       31.84       15.34     18.26 o 
   0   6  30     1227.22     1206.20     53.59 o 
   1   6  30      134.02      178.65     25.77 o 
   2   6  30      345.01      282.10     29.82 o 
   3   6  30      538.59      563.90     31.73 o 
   1   7  30       67.26       92.95     21.26 o 
   2   7  30     2092.28     2251.87     64.82 o 
   1   1  31      264.96      263.36     22.35 o 
   2   1  31     3795.47     4161.71     59.65 o 
   3   1  31      342.39      335.18     21.50 o 
   0   2  31     1603.38     1782.20     49.51 o 
   1   2  31      117.38       99.37     19.09 o 
   2   2  31       35.32       48.77     17.91 o 
   3   2  31       34.80       41.41     18.62 o 
   1   3  31       26.37       27.42     17.94 o 
   2   3  31        3.87       10.92     17.49 o 
   3   3  31       22.72       14.46     17.26 o 
   0   4  31      426.30      366.34     37.29 o 
   1   4  31      327.38      325.86     21.14 o 
   2   4  31        0.18      -17.33     17.33 o 
                                                 
